# Supplementary material for: Monocyte to Macrophage Differentiation Goes along with Modulation of the Plasmalogen Pattern through Transcriptional Regulation
Source: PLoS One. 2014 Apr 8;9(4):e94102. doi: 10.1371/journal.pone.0094102 (PMC3979739; doi:10.1371/journal.pone.0094102)
Supplement: Table S1 — GO classification of enriched transcripts during differentiation. Normalized enrichment scores (NES) were calculated to reflect the distribution of Gene Ontology categories across a list of genes ranked by hypergeometrical score (HGS). A higher enrichment score indicates a shift of genes belonging to certain GO categories towards either end of the ranked list, representing up or down regulation (positive or negative values, respectively). (XLSX) [file pone.0094102.s002.xlsx]

## Sheet: down
ID	Level	Title	Group size	Expected hits	Nominal P-value	ES	Rank at max	NES	FDR	Number of hits
GO:0016070	5	RNA metabolic process	3516	2182.79	0	-0.187057	5800	9.98105	0	2657
GO:0006396	6	RNA processing	742	460.646	0	-0.29759	7465	8.67204	0	627
GO:0090304	5	nucleic acid metabolic process	4044	2510.58	0	-0.153273	5701	8.63944	0	3054
GO:0044260	4	cellular macromolecule metabolic process	6582	4086.22	0	-0.127054	6154	8.38469	0	4908
GO:0006139	4	nucleobase-containing compound metabolic process	4752	2950.12	0	-0.13942	6228	8.31099	0	3577
GO:0010467	5	gene expression	762	473.063	0	-0.275058	6258	8.26774	0	696
GO:0046483	4	heterocycle metabolic process	4925	3057.52	0	-0.130853	6228	7.8342	0	3684
GO:0006725	4	cellular aromatic compound metabolic process	4957	3077.39	0	-0.13259	6228	7.79409	0	3688
GO:0016071	6	mRNA metabolic process	721	447.609	0	-0.260615	6161	7.32128	0	619
GO:0034645	5	cellular macromolecule biosynthetic process	3260	2023.86	0	-0.136937	5524	7.18418	0	2418
GO:1901360	4	organic cyclic compound metabolic process	5197	3226.39	0	-0.11867	6228	7.15623	0	3837
GO:0034641	4	cellular nitrogen compound metabolic process	5174	3212.11	0	-0.115635	6228	7.10542	0	3865
GO:0009059	5	macromolecule biosynthetic process	3388	2103.33	0	-0.136706	5524	7.08555	0	2499
GO:0043170	4	macromolecule metabolic process	7336	4554.31	0	-0.103277	6154	6.88835	0	5352
GO:0032774	6	RNA biosynthetic process	2734	1697.31	0	-0.139481	5524	6.69283	0	1994
GO:0006351	6	transcription, DNA-dependent	2621	1627.16	0	-0.140696	5524	6.52249	0	1886
GO:0034660	6	ncRNA metabolic process	340	211.078	0	-0.314094	8886	6.31241	0	309
GO:0006397	7	mRNA processing	466	289.301	0	-0.27385	6134	6.24647	0	377
GO:0006807	3	nitrogen compound metabolic process	5620	3488.99	0	-0.0999391	6482	6.19871	0	4146
GO:0034654	5	nucleobase-containing compound biosynthetic process	2972	1845.07	0	-0.126834	5800	6.19007	0	2179
GO:0051171	5	regulation of nitrogen compound metabolic process	4229	2625.44	0	-0.112075	5605	6.18116	0	2987
GO:0018130	5	heterocycle biosynthetic process	3044	1889.77	0	-0.121967	5800	6.08003	0	2236
GO:0031326	6	regulation of cellular biosynthetic process	4030	2501.89	0	-0.108793	5605	6.0366	0	2832
GO:0008380	7	RNA splicing	362	224.736	0	-0.304638	6161	6.02039	0	293
GO:0019438	5	aromatic compound biosynthetic process	3047	1891.63	0	-0.119209	5800	6.00572	0	2230
GO:0010556	6	regulation of macromolecule biosynthetic process	3828	2376.49	0	-0.111583	5510	5.96525	0	2721
GO:0019219	6	regulation of nucleobase-containing compound metabolic process	4109	2550.94	0	-0.107979	5524	5.94935	0	2887
GO:2000112	7	regulation of cellular macromolecule biosynthetic process	3734	2318.13	0	-0.109912	5510	5.93463	0	2653
GO:0044271	5	cellular nitrogen compound biosynthetic process	3112	1931.98	0	-0.116233	5800	5.89775	0	2290
GO:0034470	7	ncRNA processing	247	153.342	0	-0.336974	8886	5.84459	0	227
GO:0000377	9	RNA splicing, via transesterification reactions with bulged adenosine as nucleophile	210	130.372	0	-0.369473	6161	5.82309	0	175
GO:0009889	5	regulation of biosynthetic process	4067	2524.86	0	-0.107432	5605	5.80266	0	2857
GO:0000375	8	RNA splicing, via transesterification reactions	217	134.717	0	-0.372906	6161	5.77895	0	181
GO:0080090	5	regulation of primary metabolic process	5231	3247.49	0	-0.0933948	6242	5.73795	0	3701
GO:0051252	6	regulation of RNA metabolic process	3518	2184.03	0	-0.111965	5510	5.73721	0	2468
GO:2001141	7	regulation of RNA biosynthetic process	3449	2141.2	0	-0.108394	5510	5.61428	0	2421
GO:0000398	8	mRNA splicing, via spliceosome	210	130.372	0	-0.369473	6161	5.59415	0	175
GO:0010468	6	regulation of gene expression	4064	2523	0	-0.104201	6482	5.58922	0	2831
GO:0060255	5	regulation of macromolecule metabolic process	5048	3133.88	0	-0.0933577	6242	5.48652	0	3555
GO:1901362	5	organic cyclic compound biosynthetic process	3185	1977.3	0	-0.109988	5518	5.48176	0	2318
GO:0006355	7	regulation of transcription, DNA-dependent	3432	2130.64	0	-0.105604	5510	5.46618	0	2405
GO:0031323	5	regulation of cellular metabolic process	5311	3297.16	0	-0.0936128	6616	5.39681	0	3749
GO:0044249	4	cellular biosynthetic process	4281	2657.72	0	-0.092581	5518	5.27462	0	3172
GO:1901576	4	organic substance biosynthetic process	4390	2725.39	0	-0.0904828	5518	5.0867	0	3240
GO:0071826	5	ribonucleoprotein complex subunit organization	162	100.572	0	-0.361383	7323	4.99755	0	136
GO:0009058	3	biosynthetic process	4466	2772.57	0	-0.087894	5518	4.94282	0	3296
GO:0002479	7	antigen processing and presentation of exogenous peptide antigen via MHC class I, TAP-dependent	147	91.2601	0	-0.355425	7117	4.89081	0	143
GO:0044238	3	primary metabolic process	8945	5553.21	0	-0.0724357	6994	4.86504	0	6457
GO:0044764	3	multi-organism cellular process	394	244.602	0	-0.220225	6206	4.84388	0	351
GO:0022415	4	viral reproductive process	655	406.635	0	-0.177843	6162	4.82987	0	596
GO:0019222	4	regulation of metabolic process	5995	3721.8	0	-0.0773566	6234	4.77372	0	4202
GO:0016032	4	viral reproduction	392	243.36	0	-0.218715	6206	4.74	0	349
GO:0022618	6	ribonucleoprotein complex assembly	156	96.8475	0	-0.361637	7120	4.72365	0	131
GO:0042590	6	antigen processing and presentation of exogenous peptide antigen via MHC class I	151	93.7434	0	-0.333021	7117	4.64125	0	147
GO:0044237	3	cellular metabolic process	8777	5448.91	0	-0.0708934	6411	4.63951	0	6409
GO:0051704	2	multi-organism process	1453	902.047	0	-0.127297	6479	4.60134	0	1085
GO:0006364	8	rRNA processing	119	73.8772	0	-0.375148	8894	4.5993	0	112
GO:0006412	6	translation	393	243.981	0	-0.212746	5525	4.59548	0	348
GO:0031328	7	positive regulation of cellular biosynthetic process	1542	957.3	0	-0.123786	6769	4.576	0	1060
GO:0016072	7	rRNA metabolic process	126	78.223	0	-0.361296	11335	4.57321	0	118
GO:0010557	7	positive regulation of macromolecule biosynthetic process	1416	879.077	0	-0.130158	7262	4.54866	0	991
GO:0006366	7	transcription from RNA polymerase II promoter	389	241.498	0	-0.223811	6497	4.46849	0	302
GO:0044703	3	multi-organism reproductive process	792	491.687	0	-0.151545	6162	4.40807	0	670
GO:0002474	5	antigen processing and presentation of peptide antigen via MHC class I	187	116.093	0	-0.287223	7117	4.38963	0	176
GO:0009891	6	positive regulation of biosynthetic process	1572	975.924	0	-0.119415	6769	4.36864	0	1079
GO:0010604	6	positive regulation of macromolecule metabolic process	2235	1387.53	0	-0.101108	7011	4.34262	0	1608
GO:0009893	5	positive regulation of metabolic process	2422	1503.62	0	-0.0968518	7011	4.324	0	1725
GO:0051173	6	positive regulation of nitrogen compound metabolic process	1457	904.53	0	-0.121023	6790	4.31878	0	1005
GO:0071704	3	organic substance metabolic process	9220	5723.93	0	-0.065521	6994	4.29098	0	6629
GO:0045935	7	positive regulation of nucleobase-containing compound metabolic process	1414	877.835	0	-0.124132	6790	4.2761	0	970
GO:0051254	7	positive regulation of RNA metabolic process	1252	777.263	0	-0.127688	7262	4.25467	0	873
GO:0031325	6	positive regulation of cellular metabolic process	2278	1414.22	0	-0.0970096	6769	4.19853	0	1625
GO:0006352	7	DNA-dependent transcription, initiation	237	147.134	0	-0.258572	7275	4.18059	0	203
GO:0006399	7	tRNA metabolic process	161	99.9515	0	-0.289901	8894	4.08654	0	150
GO:0002708	8	positive regulation of lymphocyte mediated immunity	95	58.9776	0	-0.407036	8366	4.07319	0	72
GO:0008152	2	metabolic process	9850	6115.05	0	-0.0598749	6994	4.03142	0	7061
GO:0002705	7	positive regulation of leukocyte mediated immunity	97	60.2193	0	-0.407036	8366	4.02766	0	72
GO:0002706	7	regulation of lymphocyte mediated immunity	145	90.0185	0	-0.324857	8366	3.99431	0	105
GO:0010628	7	positive regulation of gene expression	1297	805.2	0	-0.118891	7262	3.9784	0	893
GO:0051028	5	mRNA transport	130	80.7062	0	-0.329411	6230	3.96259	0	100
GO:0008033	8	tRNA processing	107	66.4274	0	-0.335557	10373	3.91667	0	99
GO:0042254	5	ribosome biogenesis	95	58.9776	0	-0.34895	9871	3.90272	0	89
GO:0002699	6	positive regulation of immune effector process	163	101.193	0	-0.293815	8366	3.86935	0	125
GO:0002703	6	regulation of leukocyte mediated immunity	172	106.781	0	-0.286056	8366	3.84706	0	128
GO:0002822	7	regulation of adaptive immune response based on somatic recombination of immune receptors built from immunoglobulin superfamily domains	139	86.2936	0	-0.314241	10393	3.82305	0	107
GO:0006353	7	DNA-dependent transcription, termination	94	58.3568	0	-0.354594	9808	3.81284	0	81
GO:0031341	4	regulation of cell killing	82	50.907	0	-0.429544	8419	3.81089	0	59
GO:0045893	8	positive regulation of transcription, DNA-dependent	1187	736.91	0	-0.116786	6932	3.77243	0	822
GO:0050658	4	RNA transport	147	91.2601	0	-0.297111	6230	3.76713	0	116
GO:0051236	3	establishment of RNA localization	147	91.2601	0	-0.297111	6230	3.76432	0	116
GO:0002824	8	positive regulation of adaptive immune response based on somatic recombination of immune receptors built from immunoglobulin superfamily domains	87	54.0111	0	-0.38655	8366	3.73389	0	66
GO:0006354	7	DNA-dependent transcription, elongation	99	61.4609	0	-0.341759	7597	3.72869	0	87
GO:0001910	5	regulation of leukocyte mediated cytotoxicity	78	48.4237	0	-0.436438	8419	3.726	0	56
GO:0050657	6	nucleic acid transport	147	91.2601	0	-0.297111	6230	3.6847	0	116
GO:0071357	7	cellular response to type I interferon	109	67.6691	0	-0.321502	6956	3.68074	0	94
GO:0034340	6	response to type I interferon	110	68.2899	0	-0.323669	6956	3.65674	0	95
GO:0006367	8	transcription initiation from RNA polymerase II promoter	205	127.268	0	-0.240972	6354	3.65589	0	172
GO:0002709	8	regulation of T cell mediated immunity	62	38.4907	0	-0.426273	8543	3.63387	0	51
GO:0034622	6	cellular macromolecular complex assembly	582	361.316	0	-0.153462	8620	3.62426	0	444
GO:0060337	7	type I interferon-mediated signaling pathway	109	67.6691	0	-0.321502	6956	3.60934	0	94
GO:0009451	6	RNA modification	69	42.8364	0	-0.385993	9149	3.57268	0	63
GO:0006402	7	mRNA catabolic process	228	141.546	0	-0.210264	3369	3.57163	0	219
GO:0051701	4	interaction with host	517	320.962	0	-0.144525	7117	3.56182	0	452
GO:0044419	3	interspecies interaction between organisms	545	338.345	0	-0.142717	7117	3.55717	0	470
GO:0022613	4	ribonucleoprotein complex biogenesis	114	70.7731	0	-0.295312	6527	3.54612	0	107
GO:0044267	5	cellular protein metabolic process	3064	1902.18	0	-0.0693111	6149	3.54574	0	2408
GO:0016570	7	histone modification	278	172.587	0	-0.19744	7857	3.53519	0	243
GO:0019048	5	virus-host interaction	444	275.643	0	-0.150914	6479	3.48711	0	398
GO:0002821	7	positive regulation of adaptive immune response	93	57.736	0	-0.351179	8366	3.48192	0	72
GO:0002819	6	regulation of adaptive immune response	155	96.2266	0	-0.269298	10393	3.46608	0	123
GO:0016569	8	covalent chromatin modification	281	174.45	0	-0.18997	7857	3.43292	0	246
GO:0009408	4	response to heat	113	70.1523	0	-0.306431	7700	3.37374	0	88
GO:0000956	8	nuclear-transcribed mRNA catabolic process	209	129.751	0	-0.206581	3372	3.34532	0	203
GO:0044265	5	cellular macromolecule catabolic process	728	451.955	0	-0.115416	5573	3.26862	0	640
GO:0006368	8	transcription elongation from RNA polymerase II promoter	78	48.4237	0	-0.330865	6354	3.23384	0	68
GO:0016482	5	cytoplasmic transport	620	384.907	0	-0.123701	3615	3.21276	0	526
GO:0035966	4	response to topologically incorrect protein	170	105.539	0	-0.229045	7014	3.20998	0	157
GO:0006521	6	regulation of cellular amino acid metabolic process	73	45.3196	0	-0.332198	6258	3.19609	0	65
GO:0010605	6	negative regulation of macromolecule metabolic process	1708	1060.36	0	-0.0823388	8466	3.17505	0	1229
GO:0006954	5	inflammatory response	468	290.542	0	-0.151622	9628	3.16602	0	319
GO:0006401	6	RNA catabolic process	255	158.308	0	-0.17683	3369	3.16509	0	241
GO:0006986	5	response to unfolded protein	156	96.8475	0	-0.227451	7014	3.14821	9.39269e-06	143
GO:0009611	4	response to wounding	682	423.397	0	-0.130244	9601	3.12493	1.84391e-05	453
GO:0042035	6	regulation of cytokine biosynthetic process	119	73.8772	0	-0.289947	12737	3.11989	1.83545e-05	87
GO:0006446	8	regulation of translational initiation	74	45.9405	0	-0.315605	6740	3.11704	1.81054e-05	68
GO:0010608	7	posttranscriptional regulation of gene expression	468	290.542	0	-0.141871	6617	3.11552	1.80238e-05	377
GO:0006417	7	regulation of translation	285	176.933	0	-0.173957	6617	3.09969	2.67943e-05	246
GO:0072413	6	signal transduction involved in mitotic cell cycle checkpoint	81	50.2862	0	-0.297379	6258	3.09149	2.65572e-05	75
GO:0045639	6	positive regulation of myeloid cell differentiation	92	57.1152	0	-0.31128	9932	3.09026	2.64402e-05	69
GO:0051169	5	nuclear transport	233	144.65	0	-0.195473	6230	3.07624	3.49457e-05	186
GO:0006357	8	regulation of transcription from RNA polymerase II promoter	1552	963.508	0	-0.082747	5630	3.04448	3.40535e-05	1084
GO:0002700	6	regulation of production of molecular mediator of immune response	86	53.3903	0	-0.328926	10393	3.03363	3.34836e-05	62
GO:0009266	4	response to temperature stimulus	174	108.022	0	-0.230103	7700	3.02764	3.33441e-05	126
GO:0071158	7	positive regulation of cell cycle arrest	97	60.2193	0	-0.275434	6258	3.02387	4.11655e-05	87
GO:0051707	3	response to other organism	507	314.754	0	-0.139575	7578	2.992	4.01736e-05	338
GO:0002697	5	regulation of immune effector process	343	212.94	0	-0.159109	8039	2.99096	4.00129e-05	262
GO:0006457	6	protein folding	226	140.305	0	-0.179155	7598	2.98897	3.98535e-05	201
GO:0072431	7	signal transduction involved in mitotic G1 DNA damage checkpoint	81	50.2862	0	-0.297379	6258	2.98254	4.72593e-05	75
GO:0032103	6	positive regulation of response to external stimulus	209	129.751	0	-0.209322	7363	2.97069	5.44922e-05	145
GO:0072422	7	signal transduction involved in DNA damage checkpoint	82	50.907	0	-0.286462	6258	2.97065	5.4281e-05	76
GO:0006913	6	nucleocytoplasmic transport	228	141.546	0	-0.18931	5717	2.96993	5.40714e-05	182
GO:0016568	7	chromatin modification	476	295.509	0	-0.130344	6090	2.95723	5.30474e-05	391
GO:0000184	9	nuclear-transcribed mRNA catabolic process, nonsense-mediated decay	131	81.327	0	-0.224915	3498	2.95673	5.28472e-05	127
GO:0044085	3	cellular component biogenesis	142	88.156	0	-0.223641	6450	2.95587	5.26485e-05	126
GO:0072401	6	signal transduction involved in DNA integrity checkpoint	82	50.907	0	-0.286462	6258	2.95275	5.22556e-05	76
GO:0009892	5	negative regulation of metabolic process	1852	1149.75	0	-0.0727967	8466	2.95199	5.20614e-05	1313
GO:0050729	7	positive regulation of inflammatory response	111	68.9107	0	-0.288006	12359	2.94385	5.14871e-05	75
GO:0006405	5	RNA export from nucleus	82	50.907	0	-0.328565	5975	2.94093	5.12985e-05	58
GO:0006977	8	DNA damage response, signal transduction by p53 class mediator resulting in cell cycle arrest	81	50.2862	0	-0.297379	6258	2.93118	5.71612e-05	75
GO:0045637	5	regulation of myeloid cell differentiation	189	117.334	0	-0.20739	9921	2.92466	6.38503e-05	143
GO:2000106	8	regulation of leukocyte apoptotic process	68	42.2156	0	-0.325234	10406	2.92099	6.36247e-05	57
GO:0032655	6	regulation of interleukin-12 production	67	41.5947	0	-0.329791	6956	2.91607	6.27379e-05	57
GO:0018393	10	internal peptidyl-lysine acetylation	110	68.2899	0	-0.276487	6302	2.91282	6.18756e-05	81
GO:0016573	8	histone acetylation	95	58.9776	0	-0.273982	6302	2.90994	6.16637e-05	80
GO:0031324	6	negative regulation of cellular metabolic process	1689	1048.56	0	-0.0750144	8466	2.90641	6.12442e-05	1213
GO:0006413	4	translational initiation	157	97.4683	0	-0.199068	3498	2.90217	6.73617e-05	153
GO:0072395	5	signal transduction involved in cell cycle checkpoint	83	51.5278	0	-0.286462	6258	2.90212	6.71357e-05	76
GO:0031349	6	positive regulation of defense response	289	179.416	0	-0.168503	7228	2.89329	8.61204e-05	226
GO:0032259	3	methylation	245	152.1	0	-0.179214	7898	2.87837	9.68053e-05	195
GO:0010629	7	negative regulation of gene expression	1126	699.04	0	-0.0904153	8466	2.86901	0.000102597	779
GO:0043414	4	macromolecule methylation	163	101.193	0	-0.205632	7898	2.8408	0.000125432	139
GO:0018394	9	peptidyl-lysine acetylation	112	69.5315	0	-0.269194	6302	2.83396	0.000148655	83
GO:0045926	5	negative regulation of growth	249	154.583	0	-0.178933	11448	2.82943	0.000148196	179
GO:0006614	6	SRP-dependent cotranslational protein targeting to membrane	117	72.6356	0	-0.220962	3498	2.81978	0.000158106	116
GO:0006475	9	internal protein amino acid acetylation	117	72.6356	0	-0.262245	6302	2.80979	0.000161729	85
GO:0051437	6	positive regulation of ubiquitin-protein ligase activity involved in mitotic cell cycle	86	53.3903	0	-0.260757	5573	2.80621	0.00016672	82
GO:0042108	7	positive regulation of cytokine biosynthetic process	78	48.4237	0	-0.306099	12737	2.79958	0.00018295	60
GO:0051091	5	positive regulation of sequence-specific DNA binding transcription factor activity	211	130.992	0	-0.195368	8814	2.79802	0.000188296	154
GO:0002521	5	leukocyte differentiation	276	171.346	0	-0.167854	10344	2.79364	0.000192482	200
GO:0045944	9	positive regulation of transcription from RNA polymerase II promoter	859	533.282	0	-0.103791	6811	2.78148	0.000211497	586
GO:0051246	6	regulation of protein metabolic process	1803	1119.33	0	-0.0672959	8603	2.7813	0.000210894	1357
GO:0006325	6	chromatin organization	601	373.111	0	-0.111024	9428	2.77881	0.000215979	472
GO:0051436	6	negative regulation of ubiquitin-protein ligase activity involved in mitotic cell cycle	81	50.2862	0	-0.267376	5573	2.77844	0.000214758	79
GO:0002685	5	regulation of leukocyte migration	114	70.7731	0	-0.267501	9959	2.77509	0.000219172	77
GO:0031124	8	mRNA 3'-end processing	95	58.9776	0	-0.254471	8906	2.76926	0.000229124	82
GO:0010558	7	negative regulation of macromolecule biosynthetic process	1161	720.769	0	-0.0863535	5650	2.76185	0.00023634	835
GO:0002687	6	positive regulation of leukocyte migration	89	55.2527	0	-0.296241	9959	2.76061	0.000240514	62
GO:0000288	9	nuclear-transcribed mRNA catabolic process, deadenylation-dependent decay	67	41.5947	0	-0.289285	8894	2.76013	0.000239859	66
GO:0033238	6	regulation of cellular amine metabolic process	95	58.9776	0	-0.258088	6258	2.75774	0.000238559	80
GO:0051253	7	negative regulation of RNA metabolic process	1030	639.442	0	-0.0890686	5651	2.75431	0.000246068	725
GO:0009607	3	response to biotic stimulus	832	516.52	0	-0.103919	7575	2.75234	0.000255401	549
GO:0051443	7	positive regulation of ubiquitin-protein ligase activity	98	60.8401	0	-0.25273	5573	2.75045	0.000254724	90
GO:0045934	7	negative regulation of nucleobase-containing compound metabolic process	1147	712.077	0	-0.087666	5625	2.72827	0.000291654	799
GO:0031398	9	positive regulation of protein ubiquitination	157	97.4683	0	-0.202413	5692	2.72422	0.00029526	137
GO:0002376	2	immune system process	1942	1205.63	0	-0.0650579	8020	2.71943	0.000311658	1449
GO:0051172	6	negative regulation of nitrogen compound metabolic process	1165	723.252	0	-0.0840553	4270	2.71633	0.000309326	813
GO:0051351	6	positive regulation of ligase activity	102	63.3233	0	-0.238521	5573	2.70719	0.000330155	94
GO:0031123	7	RNA 3'-end processing	109	67.6691	0	-0.241018	6529	2.69719	0.000365971	92
GO:0051168	6	nuclear export	117	72.6356	0	-0.249509	5975	2.69687	0.000365081	90
GO:0046907	4	intracellular transport	1220	757.397	0	-0.0759336	2572	2.69559	0.000369051	1004
GO:0008285	6	negative regulation of cell proliferation	678	420.914	0	-0.11116	9283	2.69494	0.000377845	447
GO:0006613	6	cotranslational protein targeting to membrane	119	73.8772	0	-0.213182	3498	2.69411	0.000376025	118
GO:0046782	5	regulation of viral transcription	82	50.907	0	-0.282258	7588	2.68065	0.000417196	66
GO:0015931	5	nucleobase-containing compound transport	174	108.022	0	-0.196233	5975	2.67641	0.000423666	138
GO:0072594	4	establishment of protein localization to organelle	223	138.442	0	-0.15854	3372	2.66247	0.000478112	207
GO:0009890	6	negative regulation of biosynthetic process	1243	771.676	0	-0.0787215	5625	2.65706	0.000493309	882
GO:0031327	7	negative regulation of cellular biosynthetic process	1225	760.501	0	-0.0802219	8466	2.64921	0.000526246	865
GO:0048518	4	positive regulation of biological process	4379	2718.56	0	-0.0470362	6810	2.6424	0.000565204	3025
GO:0072599	5	establishment of protein localization to endoplasmic reticulum	122	75.7397	0	-0.205661	3498	2.62455	0.000617266	120
GO:0001819	6	positive regulation of cytokine production	267	165.758	0	-0.162785	6449	2.62207	0.000618935	192
GO:2000113	8	negative regulation of cellular macromolecule biosynthetic process	1108	687.865	0	-0.0825359	5650	2.61727	0.000629513	798
GO:0071156	7	regulation of cell cycle arrest	112	69.5315	0	-0.220695	6258	2.61318	0.00066545	100
GO:0048522	5	positive regulation of cellular process	3944	2448.5	0	-0.0477712	8610	2.6087	0.000689583	2725
GO:0019058	5	viral infectious cycle	103	63.9442	0.001	-0.215128	3372	2.59876	0.000714515	102
GO:0090068	6	positive regulation of cell cycle process	225	139.684	0	-0.168516	7148	2.5973	0.000721406	184
GO:0045047	5	protein targeting to ER	121	75.1189	0	-0.205661	3498	2.58842	0.000765937	120
GO:0050792	5	regulation of viral reproduction	145	90.0185	0	-0.205358	7496	2.58642	0.000785221	120
GO:0051439	5	regulation of ubiquitin-protein ligase activity involved in mitotic cell cycle	92	57.1152	0	-0.235318	5573	2.57593	0.000854441	87
GO:0050793	4	regulation of developmental process	1859	1154.1	0	-0.0670782	9896	2.57485	0.000856824	1174
GO:0050434	6	positive regulation of viral transcription	68	42.2156	0	-0.293735	5116	2.5725	0.000863348	55
GO:0018205	8	peptidyl-lysine modification	168	104.297	0	-0.188966	6609	2.57245	0.000861561	133
GO:0043902	5	positive regulation of multi-organism process	104	64.565	0	-0.244964	7588	2.56387	0.000938573	83
GO:0022414	2	reproductive process	1841	1142.92	0	-0.0666842	6354	2.56194	0.000957187	1234
GO:0032268	6	regulation of cellular protein metabolic process	1575	977.787	0.001	-0.065879	8593	2.5601	0.000955409	1195
GO:0031347	6	regulation of defense response	608	377.457	0	-0.10379	7228	2.5427	0.0010559	462
GO:0008150	1	biological_process	19484	12096	0	-0.065267	9430	2.53888	0.00107121	12096
GO:0032526	5	response to retinoic acid	152	94.3642	0	-0.209106	7820	2.53738	0.00108483	103
GO:0009615	4	response to virus	263	163.275	0	-0.157033	7578	2.52515	0.00116865	196
GO:0051094	5	positive regulation of developmental process	878	545.077	0.001	-0.0958558	9898	2.52131	0.0012027	537
GO:0002682	4	regulation of immune system process	1306	810.787	0	-0.0728785	8020	2.51717	0.0012864	969
GO:0032649	6	regulation of interferon-gamma production	94	58.3568	0	-0.282215	12643	2.51218	0.0013287	57
GO:0034655	5	nucleobase-containing compound catabolic process	795	493.55	0	-0.0865375	3271	2.51166	0.00132746	669
GO:0019083	4	viral transcription	95	58.9776	0	-0.222351	3372	2.4972	0.00148375	94
GO:0045727	8	positive regulation of translation	75	46.5613	0	-0.268421	7588	2.48618	0.00162852	63
GO:0050921	6	positive regulation of chemotaxis	100	62.0817	0	-0.255042	9959	2.47854	0.00168127	69
GO:0045892	8	negative regulation of transcription, DNA-dependent	985	611.505	0	-0.0845399	8466	2.4782	0.00168552	698
GO:0051276	5	chromosome organization	789	489.825	0	-0.0872311	9397	2.47376	0.00174828	615
GO:0045597	6	positive regulation of cell differentiation	648	402.289	0	-0.107951	9898	2.47283	0.00175969	408
GO:0006952	4	defense response	1368	849.278	0	-0.073004	6929	2.47138	0.00177106	926
GO:0030330	7	DNA damage response, signal transduction by p53 class mediator	103	63.9442	0.001	-0.220562	6258	2.46927	0.00178681	92
GO:0048524	6	positive regulation of viral reproduction	98	60.8401	0	-0.236845	7588	2.46533	0.00184175	81
GO:0006414	6	translational elongation	153	94.985	0	-0.185802	3498	2.46166	0.00187157	128
GO:0044270	5	cellular nitrogen compound catabolic process	841	522.107	0	-0.0817374	3271	2.45871	0.00187693	692
GO:0051352	6	negative regulation of ligase activity	88	54.6319	0.001	-0.221444	5573	2.4452	0.00203163	86
GO:0006458	7	'de novo' protein folding	65	40.3531	0.001	-0.267116	9890	2.43323	0.002252	61
GO:0006473	8	protein acetylation	130	80.7062	0	-0.212656	6609	2.43003	0.00231831	95
GO:0050920	5	regulation of chemotaxis	130	80.7062	0	-0.224078	9959	2.42853	0.00234419	84
GO:0048661	7	positive regulation of smooth muscle cell proliferation	81	50.2862	0	-0.25123	9493	2.42049	0.00248321	65
GO:0043161	7	proteasomal ubiquitin-dependent protein catabolic process	206	127.888	0	-0.149967	6258	2.41933	0.00249244	193
GO:0031397	9	negative regulation of protein ubiquitination	118	73.2564	0	-0.197945	6258	2.41375	0.00260084	110
GO:0051444	7	negative regulation of ubiquitin-protein ligase activity	88	54.6319	0	-0.221444	5573	2.40706	0.0027426	86
GO:0010498	6	proteasomal protein catabolic process	211	130.992	0	-0.148005	6258	2.40514	0.00275212	198
GO:0006415	8	translational termination	99	61.4609	0	-0.203171	3372	2.40162	0.00284354	98
GO:0008037	4	cell recognition	110	68.2899	0	-0.241428	11837	2.38273	0.00323852	68
GO:0010942	6	positive regulation of cell death	593	368.145	0	-0.0976495	9072	2.37626	0.00334717	444
GO:0046700	5	heterocycle catabolic process	842	522.728	0	-0.0796838	3271	2.37614	0.00334502	690
GO:0051084	8	'de novo' posttranslational protein folding	61	37.8698	0	-0.268769	9890	2.37426	0.00338839	57
GO:0045595	5	regulation of cell differentiation	1353	839.966	0	-0.0731121	9539	2.37233	0.00342515	843
GO:0000209	10	protein polyubiquitination	194	120.439	0.001	-0.147711	5189	2.36434	0.00363753	185
GO:0051090	4	regulation of sequence-specific DNA binding transcription factor activity	384	238.394	0.001	-0.126458	8814	2.35906	0.00373952	272
GO:0002237	4	response to molecule of bacterial origin	385	239.015	0	-0.128442	8632	2.35464	0.00387411	261
GO:0008213	7	protein alkylation	102	63.3233	0.001	-0.21284	6855	2.34903	0.00398599	86
GO:0043069	7	negative regulation of programmed cell death	781	484.858	0	-0.08554	9948	2.34671	0.00404081	547
GO:0048520	6	positive regulation of behavior	119	73.8772	0.001	-0.22006	7588	2.34594	0.00404057	80
GO:0009057	5	macromolecule catabolic process	868	538.869	0.001	-0.0758136	5573	2.32983	0.00458778	734
GO:0051247	7	positive regulation of protein metabolic process	1068	663.033	0	-0.071206	6243	2.31762	0.00497219	803
GO:0045088	6	regulation of innate immune response	289	179.416	0	-0.133791	4713	2.31336	0.00509813	230
GO:0070647	7	protein modification by small protein conjugation or removal	659	409.118	0	-0.0859851	5189	2.31172	0.00512993	574
GO:0006479	5	protein methylation	102	63.3233	0	-0.21284	6855	2.30997	0.00517608	86
GO:0051258	8	protein polymerization	75	46.5613	0	-0.263271	8739	2.30928	0.00520167	56
GO:0002698	6	negative regulation of immune effector process	96	59.5984	0	-0.220812	6863	2.30645	0.00529548	78
GO:0071705	4	nitrogen compound transport	489	303.58	0	-0.108653	6791	2.30537	0.00535143	330
GO:0045667	6	regulation of osteoblast differentiation	127	78.8438	0.002	-0.232947	9581	2.30187	0.00552189	74
GO:0019439	5	aromatic compound catabolic process	846	525.211	0.001	-0.0777088	3348	2.29762	0.00565275	694
GO:0043065	8	positive regulation of apoptotic process	564	350.141	0	-0.0979142	9320	2.29652	0.00569612	424
GO:0035967	5	cellular response to topologically incorrect protein	98	60.8401	0	-0.208453	7014	2.28452	0.00611978	91
GO:0042770	6	signal transduction in response to DNA damage	115	71.394	0.001	-0.191689	6258	2.2837	0.00612505	104
GO:0043066	8	negative regulation of apoptotic process	772	479.271	0	-0.0861777	9948	2.27675	0.00636316	540
GO:0009987	2	cellular process	14371	8921.76	0	-0.0384591	8225	2.27605	0.00636166	9536
GO:0009617	4	response to bacterium	243	150.859	0.001	-0.160842	8145	2.27271	0.00645449	144
GO:0048660	6	regulation of smooth muscle cell proliferation	119	73.8772	0	-0.20151	9493	2.27237	0.00645387	88
GO:0043068	7	positive regulation of programmed cell death	570	353.866	0	-0.0955891	9320	2.26212	0.00694645	429
GO:0043112	5	receptor metabolic process	81	50.2862	0	-0.244829	6418	2.2549	0.00725233	59
GO:0080134	5	regulation of response to stress	961	596.605	0	-0.0745985	7296	2.25421	0.00726507	716
GO:0034138	8	toll-like receptor 3 signaling pathway	82	50.907	0	-0.226994	4815	2.25421	0.00725535	74
GO:0050900	3	leukocyte migration	238	147.754	0	-0.151616	10782	2.24777	0.00758966	161
GO:0030098	5	lymphocyte differentiation	172	106.781	0.001	-0.171225	9196	2.24263	0.0077967	127
GO:0046649	4	lymphocyte activation	334	207.353	0	-0.122915	8039	2.23852	0.0080262	249
GO:0040008	4	regulation of growth	640	397.323	0	-0.0914509	10207	2.23721	0.00808375	436
GO:0006950	3	response to stress	3091	1918.95	0	-0.0446837	7117	2.23521	0.00818564	2211
GO:0031396	8	regulation of protein ubiquitination	216	134.096	0	-0.14137	5692	2.23467	0.00819795	188
GO:0010941	5	regulation of cell death	1531	950.471	0	-0.0606163	6950	2.23147	0.00835029	1111
GO:0006987	8	activation of signaling protein activity involved in unfolded protein response	66	40.9739	0.002	-0.234978	6297	2.22948	0.00840322	63
GO:0010827	6	regulation of glucose transport	104	64.565	0	-0.209668	8312	2.22862	0.0084311	82
GO:0002761	6	regulation of myeloid leukocyte differentiation	120	74.498	0	-0.205102	10165	2.22307	0.0086635	86
GO:0043067	6	regulation of programmed cell death	1473	914.464	0	-0.0615501	8611	2.21835	0.00890781	1075
GO:0042981	7	regulation of apoptotic process	1460	906.393	0.001	-0.0620289	8611	2.21269	0.0091648	1064
GO:0051438	6	regulation of ubiquitin-protein ligase activity	114	70.7731	0.001	-0.181021	5573	2.21052	0.00926956	105
GO:0032270	7	positive regulation of cellular protein metabolic process	969	601.572	0	-0.0715179	5539	2.20601	0.00952426	728
GO:0043900	4	regulation of multi-organism process	294	182.52	0.001	-0.127662	7496	2.20152	0.00972658	236
GO:0045862	8	positive regulation of proteolysis	85	52.7695	0.001	-0.216821	8646	2.19779	0.00992966	74
GO:0035666	9	TRIF-dependent toll-like receptor signaling pathway	78	48.4237	0.001	-0.219162	4815	2.19698	0.00996408	70
GO:0048534	4	hematopoietic or lymphoid organ development	227	140.925	0.001	-0.152379	9520	2.15652	0.0126802	151
GO:0019538	4	protein metabolic process	3791	2353.52	0	-0.0389822	6170	2.15194	0.013057	2835
GO:0016571	6	histone methylation	73	45.3196	0.001	-0.221077	6978	2.15189	0.0130417	66
GO:0050789	3	regulation of biological process	10052	6240.45	0.001	-0.0322467	7885	2.15109	0.0130743	6643
GO:0002756	8	MyD88-independent toll-like receptor signaling pathway	82	50.907	0.001	-0.213405	4815	2.15064	0.0131174	74
GO:0060548	6	negative regulation of cell death	826	512.795	0	-0.0782891	9948	2.15029	0.0131348	574
GO:0030522	5	intracellular receptor signaling pathway	197	122.301	0.003	-0.149665	7206	2.14984	0.0131591	153
GO:0043039	6	tRNA aminoacylation	58	36.0074	0	-0.248718	5571	2.14258	0.0136864	53
GO:0000122	9	negative regulation of transcription from RNA polymerase II promoter	664	412.223	0.003	-0.0873471	10056	2.1423	0.013678	472
GO:0043038	5	amino acid activation	58	36.0074	0.001	-0.248718	5571	2.1395	0.0139243	53
GO:0045089	7	positive regulation of innate immune response	190	117.955	0.001	-0.145317	4769	2.13886	0.0139155	159
GO:0051222	6	positive regulation of protein transport	226	140.305	0	-0.145822	11295	2.1382	0.0139475	158
GO:0034142	8	toll-like receptor 4 signaling pathway	101	62.7025	0.001	-0.190151	4769	2.13713	0.014	89
GO:0043632	6	modification-dependent macromolecule catabolic process	383	237.773	0	-0.101144	5573	2.12891	0.0146992	326
GO:0043271	6	negative regulation of ion transport	100	62.0817	0	-0.223703	12559	2.12839	0.0147367	64
GO:0030278	5	regulation of ossification	201	124.784	0	-0.173209	9898	2.12749	0.0148327	114
GO:0030183	6	B cell differentiation	72	44.6988	0.002	-0.230626	7043	2.12519	0.0150295	57
GO:0008360	4	regulation of cell shape	122	75.7397	0.001	-0.188121	8661	2.12278	0.0152935	93
GO:0051603	6	proteolysis involved in cellular protein catabolic process	401	248.948	0.002	-0.101691	5573	2.12142	0.0153978	339
GO:0045321	3	leukocyte activation	435	270.055	0.003	-0.101892	7956	2.11539	0.0159497	322
GO:0006511	8	ubiquitin-dependent protein catabolic process	374	232.186	0.001	-0.104722	5573	2.11245	0.0162751	317
GO:0009952	5	anterior/posterior pattern specification	173	107.401	0.004	-0.19634	9686	2.10691	0.0168556	81
GO:0043543	7	protein acylation	151	93.7434	0.002	-0.167426	6302	2.10364	0.0170886	111
GO:0090316	7	positive regulation of intracellular protein transport	126	78.223	0.002	-0.188181	11583	2.09795	0.0177225	91
GO:2000243	5	positive regulation of reproductive process	139	86.2936	0.001	-0.182069	4546	2.09068	0.0184746	100
GO:0051649	3	establishment of localization in cell	1647	1022.49	0.001	-0.0532915	2348	2.09031	0.0184952	1276
GO:0045428	6	regulation of nitric oxide biosynthetic process	71	44.078	0.001	-0.239687	9855	2.08819	0.0186734	56
GO:0050714	6	positive regulation of protein secretion	116	72.0148	0.004	-0.193481	11295	2.08784	0.0187027	81
GO:0001817	5	regulation of cytokine production	509	315.996	0.001	-0.0945017	6449	2.08	0.0196195	378
GO:0051092	6	positive regulation of NF-kappaB transcription factor activity	126	78.223	0.002	-0.176131	8874	2.07965	0.0195974	104
GO:0051340	5	regulation of ligase activity	118	73.2564	0.002	-0.171385	5573	2.07686	0.0198967	109
GO:0051239	4	regulation of multicellular organismal process	2392	1484.99	0.002	-0.0492535	9520	2.07604	0.0199706	1487
GO:0006886	5	intracellular protein transport	670	415.947	0	-0.076177	2551	2.07302	0.0202835	575
GO:0043507	10	positive regulation of JUN kinase activity	80	49.6654	0.001	-0.222214	8955	2.07169	0.0204485	60
GO:0006612	5	protein targeting to membrane	167	103.676	0.001	-0.143591	3498	2.06852	0.02079	158
GO:0040017	5	positive regulation of locomotion	315	195.557	0	-0.122131	9754	2.06572	0.0210898	203
GO:0065003	5	macromolecular complex assembly	1205	748.085	0.002	-0.0612369	8737	2.06298	0.0214826	905
GO:0030518	6	intracellular steroid hormone receptor signaling pathway	81	50.2862	0.004	-0.218091	7206	2.05774	0.0221475	65
GO:0051250	7	negative regulation of lymphocyte activation	125	77.6021	0.001	-0.186616	11367	2.05566	0.0224027	90
GO:0035303	8	regulation of dephosphorylation	142	88.156	0.003	-0.188953	6476	2.055	0.0224681	84
GO:0042742	5	defense response to bacterium	195	121.059	0.002	-0.173767	8145	2.05288	0.0226924	105
GO:0006418	7	tRNA aminoacylation for protein translation	55	34.1449	0.006	-0.241996	5571	2.04727	0.0233986	51
GO:2000147	6	positive regulation of cell motility	304	188.728	0.002	-0.124933	9754	2.04451	0.0238125	199
GO:0051048	6	negative regulation of secretion	190	117.955	0.004	-0.160237	12569	2.04379	0.0239204	120
GO:2000241	4	regulation of reproductive process	269	167	0.001	-0.130161	9805	2.03896	0.0245822	183
GO:0001775	4	cell activation	669	415.327	0	-0.0810883	9505	2.03891	0.0245655	484
GO:2000026	5	regulation of multicellular organismal development	1448	898.943	0.001	-0.0593762	10405	2.03838	0.0245491	904
GO:0051272	6	positive regulation of cellular component movement	312	193.695	0	-0.118293	9754	2.03721	0.0246332	205
GO:0031145	8	anaphase-promoting complex-dependent proteasomal ubiquitin-dependent protein catabolic process	94	58.3568	0.003	-0.18561	5573	2.0226	0.0270475	90
GO:1901361	5	organic cyclic compound catabolic process	886	550.044	0.001	-0.0670825	3348	2.02088	0.0273667	715
GO:0032075	7	positive regulation of nuclease activity	68	42.2156	0.001	-0.211456	6297	2.01946	0.0275232	65
GO:0006955	3	immune response	1254	778.505	0.001	-0.0593484	8020	2.01827	0.0276686	936
GO:0019941	7	modification-dependent protein catabolic process	380	235.91	0.002	-0.0980846	5573	2.0154	0.0279736	323
GO:0016477	4	cell migration	659	409.118	0	-0.0864278	11436	2.01537	0.027956	406
GO:0050795	5	regulation of behavior	186	115.472	0.002	-0.16909	9911	2.01472	0.0280462	113
GO:0015031	4	protein transport	1199	744.36	0.002	-0.056368	2133	2.01237	0.0283681	985
GO:0006605	4	protein targeting	293	181.899	0.003	-0.107024	3328	2.01166	0.0284984	263
GO:0050794	4	regulation of cellular process	9488	5890.31	0.001	-0.0301353	7885	2.01147	0.0285194	6282
GO:0071216	4	cellular response to biotic stimulus	193	119.818	0.002	-0.148518	10065	1.99775	0.0309955	135
GO:0032069	6	regulation of nuclease activity	74	45.9405	0.002	-0.201593	6297	1.99667	0.0311908	70
GO:0050776	5	regulation of immune response	864	536.386	0.004	-0.0688664	8020	1.99168	0.0320658	659
GO:0007389	3	pattern specification process	448	278.126	0.001	-0.116545	9621	1.98714	0.032776	216
GO:0043412	5	macromolecule modification	2467	1531.56	0.005	-0.0433847	6805	1.98359	0.0333214	1895
GO:0072331	6	signal transduction by p53 class mediator	145	90.0185	0.002	-0.150055	7148	1.97341	0.0352319	124
GO:0034620	6	cellular response to unfolded protein	86	53.3903	0.005	-0.185036	7014	1.97275	0.035341	79
GO:0030335	7	positive regulation of cell migration	300	186.245	0	-0.123801	9754	1.97119	0.0354715	197
GO:0032844	4	regulation of homeostatic process	372	230.944	0.006	-0.11184	11932	1.97108	0.0354646	232
GO:2001236	7	regulation of extrinsic apoptotic signaling pathway	55	34.1449	0.002	-0.230531	12481	1.96971	0.0357596	51
GO:0030334	6	regulation of cell migration	501	311.029	0.002	-0.0928973	8603	1.96639	0.0363284	323
GO:0050866	6	negative regulation of cell activation	153	94.985	0.007	-0.161732	11367	1.95698	0.0381322	107
GO:0042113	5	B cell activation	125	77.6021	0.002	-0.166066	9072	1.95418	0.0386309	99
GO:0032675	6	regulation of interleukin-6 production	103	63.9442	0.003	-0.195353	7966	1.95108	0.0392155	72
GO:0048523	5	negative regulation of cellular process	3576	2220.04	0.003	-0.0367957	8600	1.94235	0.0409596	2502
GO:0042307	8	positive regulation of protein import into nucleus	86	53.3903	0.004	-0.206789	12429	1.93996	0.0413929	62
GO:0034968	7	histone lysine methylation	59	36.6282	0.003	-0.218345	7904	1.93992	0.0413756	56
GO:0071219	5	cellular response to molecule of bacterial origin	180	111.747	0.003	-0.150814	10742	1.93879	0.0416198	122
GO:0051271	6	negative regulation of cellular component movement	171	106.16	0.003	-0.151351	7482	1.93872	0.0416024	112
GO:0071396	6	cellular response to lipid	408	253.293	0.001	-0.107565	12499	1.93394	0.0424536	243
GO:0070664	7	negative regulation of leukocyte proliferation	81	50.2862	0.008	-0.203898	11178	1.92864	0.0435253	63
GO:0019827	3	stem cell maintenance	110	68.2899	0.002	-0.198267	7968	1.92824	0.0435935	70
GO:0002218	4	activation of innate immune response	151	93.7434	0.004	-0.143434	4769	1.92399	0.04451	130
GO:0032945	8	negative regulation of mononuclear cell proliferation	78	48.4237	0.001	-0.205447	11178	1.92026	0.0452598	60
GO:0030336	7	negative regulation of cell migration	162	100.572	0.001	-0.156377	7482	1.91765	0.0459463	106
GO:0060326	5	cell chemotaxis	125	77.6021	0.004	-0.173156	9918	1.91686	0.046138	91
GO:0030595	4	leukocyte chemotaxis	101	62.7025	0.005	-0.190405	9918	1.915	0.0464838	74
GO:0051952	6	regulation of amine transport	98	60.8401	0.005	-0.212441	12997	1.9138	0.0467384	59
GO:0048519	4	negative regulation of biological process	3902	2422.43	0.006	-0.0350267	8540	1.91218	0.0470923	2718
GO:0097191	6	extrinsic apoptotic signaling pathway	63	39.1115	0.006	-0.214367	9025	1.91214	0.0470592	54
GO:0010921	6	regulation of phosphatase activity	117	72.6356	0.004	-0.198486	6476	1.91071	0.0473739	66
GO:0051240	5	positive regulation of multicellular organismal process	689	427.743	0.002	-0.082902	4310	1.90585	0.0484677	408
GO:0051607	4	defense response to virus	164	101.814	0.005	-0.150832	6956	1.90422	0.0488858	121
GO:0050672	8	negative regulation of lymphocyte proliferation	78	48.4237	0.007	-0.205447	11178	1.90419	0.0488549	60
GO:0050864	7	regulation of B cell activation	105	65.1858	0.002	-0.183544	8930	1.90108	0.0495946	76
GO:0050871	8	positive regulation of B cell activation	70	43.4572	0.007	-0.215684	8930	1.90064	0.0496352	55
GO:0002758	5	innate immune response-activating signal transduction	144	89.3977	0.004	-0.142759	4769	1.88851	0.0528311	125
GO:0051897	8	positive regulation of protein kinase B signaling cascade	79	49.0445	0.002	-0.21257	12420	1.88759	0.0529613	57
GO:0032496	5	response to lipopolysaccharide	367	227.84	0.006	-0.105717	8632	1.88652	0.053262	243
GO:0032446	8	protein modification by small protein conjugation	582	361.316	0.007	-0.0735888	5189	1.88577	0.0534558	503
GO:0031401	8	positive regulation of protein modification process	867	538.248	0.006	-0.0647865	5539	1.8854	0.0534556	645
GO:0042127	5	regulation of cell proliferation	1476	916.326	0.006	-0.0546951	11533	1.88379	0.0538837	928
GO:0030162	7	regulation of proteolysis	204	126.647	0.009	-0.135626	8646	1.88081	0.0545864	144
GO:0030968	6	endoplasmic reticulum unfolded protein response	85	52.7695	0.003	-0.180614	7014	1.86809	0.0582074	78
GO:0045184	3	establishment of protein localization	1232	764.847	0.005	-0.053395	2133	1.86707	0.0584255	1005
GO:0034097	5	response to cytokine stimulus	734	455.68	0.01	-0.068797	7966	1.86593	0.0587402	576
GO:0031348	6	negative regulation of defense response	141	87.5352	0.007	-0.150862	7663	1.85805	0.0610796	113
GO:0071356	7	cellular response to tumor necrosis factor	99	61.4609	0.008	-0.184673	13161	1.85717	0.0613158	71
GO:0051270	5	regulation of cellular component movement	568	352.624	0.009	-0.0830062	8591	1.84401	0.0646706	364
GO:0040012	4	regulation of locomotion	568	352.624	0.008	-0.0835011	8591	1.8395	0.066159	359
GO:0050715	7	positive regulation of cytokine secretion	81	50.2862	0.008	-0.203685	11298	1.83778	0.0666011	59
GO:0045596	6	negative regulation of cell differentiation	547	339.587	0.007	-0.0883392	5791	1.83759	0.0666403	322
GO:1902105	5	regulation of leukocyte differentiation	265	164.517	0.004	-0.114598	10165	1.83529	0.0672842	188
GO:0071222	6	cellular response to lipopolysaccharide	174	108.022	0.006	-0.146627	10910	1.83477	0.0674182	116
GO:0002695	6	negative regulation of leukocyte activation	144	89.3977	0.007	-0.157147	11367	1.83459	0.067449	102
GO:0050727	6	regulation of inflammatory response	287	178.175	0.005	-0.110621	9485	1.83104	0.0681404	201
GO:0045087	4	innate immune response	683	424.018	0.007	-0.0712078	8020	1.82889	0.0686848	520
GO:0070646	8	protein modification by small protein removal	81	50.2862	0.007	-0.17906	5441	1.82588	0.0696254	74
GO:0042110	5	T cell activation	204	126.647	0.008	-0.126064	8039	1.82542	0.0697579	159
GO:0002221	6	pattern recognition receptor signaling pathway	141	87.5352	0.003	-0.139193	4769	1.8237	0.0704366	123
GO:0022603	5	regulation of anatomical structure morphogenesis	734	455.68	0.01	-0.0739662	11410	1.8208	0.0714169	472
GO:0071560	5	cellular response to transforming growth factor beta stimulus	172	106.781	0.009	-0.140065	7275	1.82026	0.0716139	123
GO:0006984	5	ER-nucleus signaling pathway	98	60.8401	0.008	-0.164195	7014	1.81872	0.0720895	91
GO:0046822	7	regulation of nucleocytoplasmic transport	206	127.888	0.009	-0.124917	9353	1.81214	0.0744412	161
GO:0046824	7	positive regulation of nucleocytoplasmic transport	101	62.7025	0.013	-0.172605	12429	1.812	0.0744583	75
GO:0017038	4	protein import	118	73.2564	0.013	-0.163682	5717	1.80831	0.0755803	94
GO:0015758	7	glucose transport	72	44.6988	0.007	-0.209991	9582	1.80326	0.0773295	55
GO:2000146	6	negative regulation of cell motility	165	102.435	0.009	-0.150789	7482	1.79672	0.0796228	107
GO:0009612	4	response to mechanical stimulus	225	139.684	0.009	-0.12306	11359	1.78984	0.0820053	148
GO:2000145	5	regulation of cell motility	527	327.171	0.008	-0.0863823	8591	1.78824	0.0825237	343
GO:0051101	5	regulation of DNA binding	86	53.3903	0.009	-0.198645	7308	1.78787	0.082649	60
GO:0002684	5	positive regulation of immune system process	811	503.483	0.007	-0.0628214	8020	1.78666	0.0832597	630
GO:0043279	5	response to alkaloid	161	99.9515	0.005	-0.155492	9456	1.78642	0.0833397	101
GO:0048870	3	cell motility	730	453.196	0.011	-0.0761017	11436	1.78105	0.0854327	439
GO:0006304	6	DNA modification	86	53.3903	0.008	-0.177558	8471	1.77938	0.0860926	72
GO:1902107	6	positive regulation of leukocyte differentiation	146	90.6393	0.006	-0.144005	10165	1.76356	0.0925308	105
GO:0008645	6	hexose transport	73	45.3196	0.007	-0.201203	9582	1.75907	0.0941018	56
GO:0044070	7	regulation of anion transport	85	52.7695	0.01	-0.205303	8307	1.75655	0.0951407	55
GO:0034134	8	toll-like receptor 2 signaling pathway	75	46.5613	0.006	-0.179217	4769	1.7555	0.0956713	67
GO:0051170	4	nuclear import	89	55.2527	0.011	-0.172687	5717	1.74835	0.0990318	74
GO:0010212	5	response to ionizing radiation	139	86.2936	0.005	-0.141843	8674	1.74564	0.100308	106
GO:0043623	7	cellular protein complex assembly	269	167	0.01	-0.102165	5746	1.73999	0.103013	203
GO:0003002	4	regionalization	275	170.725	0.003	-0.128253	10421	1.73704	0.104185	133
GO:0006606	5	protein import into nucleus	86	53.3903	0.011	-0.175901	5717	1.7349	0.105142	71
GO:0001701	7	in utero embryonic development	290	180.037	0.012	-0.108696	7050	1.73419	0.105514	197
GO:0045995	6	regulation of embryonic development	105	65.1858	0.008	-0.190761	10024	1.72871	0.10793	57
GO:0032388	6	positive regulation of intracellular transport	179	111.126	0.012	-0.133893	11583	1.72815	0.10818	121
GO:0031400	8	negative regulation of protein modification process	407	252.673	0.01	-0.0830036	7148	1.72704	0.108763	332
GO:0090100	7	positive regulation of transmembrane receptor protein serine/threonine kinase signaling pathway	94	58.3568	0.016	-0.190702	12593	1.71899	0.112548	61
GO:0043009	6	chordate embryonic development	294	182.52	0.01	-0.104985	7050	1.71866	0.112724	200
GO:0035264	3	multicellular organism growth	76	47.1821	0.011	-0.197891	8065	1.71729	0.113396	54
GO:0051099	5	positive regulation of binding	91	56.4944	0.016	-0.175498	7308	1.70935	0.117886	67
GO:0071559	4	response to transforming growth factor beta stimulus	174	108.022	0.014	-0.1305	7275	1.70679	0.119267	125
GO:0050707	6	regulation of cytokine secretion	128	79.4646	0.009	-0.151068	12997	1.70248	0.121635	91
GO:0045670	7	regulation of osteoclast differentiation	76	47.1821	0.012	-0.193191	12997	1.69646	0.124953	55
GO:0044093	4	positive regulation of molecular function	1313	815.133	0.015	-0.0482628	8728	1.69016	0.128809	973
GO:0032846	5	positive regulation of homeostatic process	90	55.8735	0.017	-0.199249	12850	1.68509	0.131653	51
GO:0040013	5	negative regulation of locomotion	189	117.334	0.013	-0.133996	7826	1.68399	0.132243	119
GO:0009792	5	embryo development ending in birth or egg hatching	302	187.487	0.014	-0.101426	7642	1.68053	0.134225	203
GO:0051147	6	regulation of muscle cell differentiation	133	82.5687	0.016	-0.153047	4176	1.68027	0.134256	87
GO:0048585	5	negative regulation of response to stimulus	956	593.501	0.017	-0.0570251	9959	1.67386	0.138245	640
GO:0015749	5	monosaccharide transport	75	46.5613	0.018	-0.192724	9582	1.67357	0.138316	57
GO:0038123	8	toll-like receptor TLR1:TLR2 signaling pathway	73	45.3196	0.013	-0.173652	4769	1.66358	0.144096	65
GO:0042060	5	wound healing	116	72.0148	0.013	-0.157572	10642	1.66209	0.144971	78
GO:0051098	4	regulation of binding	211	130.992	0.021	-0.114349	7308	1.65023	0.152564	161
GO:0032874	8	positive regulation of stress-activated MAPK cascade	76	47.1821	0.02	-0.188205	13073	1.64866	0.153643	53
GO:0038124	8	toll-like receptor TLR6:TLR2 signaling pathway	73	45.3196	0.018	-0.173652	4769	1.64393	0.156409	65
GO:0051052	6	regulation of DNA metabolic process	258	160.171	0.016	-0.0985765	6816	1.63536	0.162005	203
GO:0032101	5	regulation of response to external stimulus	504	312.892	0.018	-0.0790059	9485	1.62367	0.169934	336
GO:0043123	8	positive regulation of I-kappaB kinase/NF-kappaB cascade	163	101.193	0.025	-0.117472	10742	1.62262	0.170531	135
GO:0010565	6	regulation of cellular ketone metabolic process	185	114.851	0.026	-0.114125	6258	1.61434	0.176648	146
GO:0006928	4	cellular component movement	1019	632.613	0.014	-0.0566906	11626	1.60776	0.180869	641
GO:0032479	6	regulation of type I interferon production	81	50.2862	0.025	-0.157196	6355	1.60345	0.183482	75
GO:0006839	4	mitochondrial transport	120	74.498	0.02	-0.136058	8129	1.59971	0.185669	97
GO:0070304	7	positive regulation of stress-activated protein kinase signaling cascade	77	47.8029	0.021	-0.18436	13073	1.59593	0.188367	54
GO:0051896	7	regulation of protein kinase B signaling cascade	108	67.0482	0.025	-0.15514	7293	1.5947	0.189393	79
GO:0048641	7	regulation of skeletal muscle tissue development	80	49.6654	0.019	-0.182035	5631	1.59391	0.189964	54
GO:0032269	7	negative regulation of cellular protein metabolic process	537	333.379	0.026	-0.0680726	7143	1.58858	0.193856	426
GO:0007179	6	transforming growth factor beta receptor signaling pathway	131	81.327	0.022	-0.132025	5116	1.58803	0.194072	103
GO:0050708	6	regulation of protein secretion	186	115.472	0.022	-0.11812	10248	1.58616	0.195091	129
GO:0051153	7	regulation of striated muscle cell differentiation	92	57.1152	0.023	-0.168591	4176	1.58455	0.19599	62
GO:0032879	4	regulation of localization	1871	1161.55	0.026	-0.0432155	9283	1.58452	0.195824	1164
GO:0051341	5	regulation of oxidoreductase activity	87	54.0111	0.027	-0.168547	12500	1.58183	0.197972	65
GO:0060284	6	regulation of cell development	901	559.356	0.015	-0.0586486	10405	1.57853	0.200337	572
GO:0002224	7	toll-like receptor signaling pathway	124	76.9813	0.021	-0.129223	4648	1.57715	0.201139	109
GO:0009653	3	anatomical structure morphogenesis	1539	955.437	0.019	-0.0464969	11433	1.57011	0.205799	885
GO:0070663	6	regulation of leukocyte proliferation	201	124.784	0.025	-0.108501	9802	1.56592	0.208967	153
GO:0034612	6	response to tumor necrosis factor	131	81.327	0.023	-0.139644	13161	1.56533	0.209389	92
GO:0022407	6	regulation of cell-cell adhesion	92	57.1152	0.026	-0.174393	11608	1.56344	0.210503	56
GO:0043406	9	positive regulation of MAP kinase activity	217	134.717	0.021	-0.104881	9320	1.56338	0.210469	158
GO:0065007	2	biological regulation	10552	6550.86	0.03	-0.0235072	8314	1.56116	0.212072	6948
GO:0033993	5	response to lipid	996	618.334	0.019	-0.0551896	12400	1.55833	0.214373	617
GO:0043901	5	negative regulation of multi-organism process	85	52.7695	0.026	-0.165007	7117	1.55806	0.214423	65
GO:0022604	6	regulation of cell morphogenesis	370	229.702	0.026	-0.0832412	8978	1.5552	0.216498	252
GO:0043506	9	regulation of JUN kinase activity	101	62.7025	0.029	-0.15032	12667	1.54864	0.221246	75
GO:0002683	5	negative regulation of immune system process	263	163.275	0.032	-0.0955831	10403	1.54701	0.222288	194
GO:0050777	6	negative regulation of immune response	100	62.0817	0.033	-0.149879	4041	1.54052	0.227007	78
GO:0051093	5	negative regulation of developmental process	683	424.018	0.027	-0.0660981	4066	1.53522	0.230736	399
GO:0044087	5	regulation of cellular component biogenesis	445	276.264	0.027	-0.0740236	10321	1.52881	0.234953	308
GO:0033554	4	cellular response to stress	1287	798.992	0.021	-0.0428736	7121	1.5285	0.235009	1028
GO:0071248	6	cellular response to metal ion	106	65.8066	0.032	-0.155035	12063	1.52436	0.237758	72
GO:0045785	6	positive regulation of cell adhesion	166	103.056	0.03	-0.126721	10405	1.52088	0.239783	107
GO:0009628	3	response to abiotic stimulus	1178	731.323	0.029	-0.0486744	9159	1.51754	0.241922	754
GO:0045444	5	fat cell differentiation	106	65.8066	0.038	-0.145305	7097	1.51685	0.242607	80
GO:0032088	6	negative regulation of NF-kappaB transcription factor activity	67	41.5947	0.03	-0.174871	2848	1.51632	0.242994	51
GO:0030705	4	cytoskeleton-dependent intracellular transport	89	55.2527	0.041	-0.153191	7254	1.51351	0.244965	69
GO:0048634	6	regulation of muscle organ development	135	83.8103	0.025	-0.144747	4315	1.51183	0.246634	78
GO:0051128	5	regulation of cellular component organization	1610	999.515	0.04	-0.0410162	10124	1.51028	0.247805	1123
GO:0071902	9	positive regulation of protein serine/threonine kinase activity	274	170.104	0.03	-0.0910434	9320	1.50543	0.251308	202
GO:0045732	7	positive regulation of protein catabolic process	107	66.4274	0.04	-0.13941	9539	1.5048	0.251587	85
GO:0030217	6	T cell differentiation	106	65.8066	0.029	-0.148938	8106	1.50302	0.25302	74
GO:0051146	6	striated muscle cell differentiation	112	69.5315	0.028	-0.148501	7129	1.50153	0.254237	75
GO:0019221	6	cytokine-mediated signaling pathway	449	278.747	0.039	-0.0688766	1216	1.50129	0.254079	373
GO:0050670	7	regulation of lymphocyte proliferation	194	120.439	0.03	-0.107522	9802	1.50103	0.254292	148
GO:0031399	7	regulation of protein modification process	1238	768.572	0.036	-0.0449292	8603	1.49935	0.255801	927
GO:0007243	6	intracellular protein kinase cascade	419	260.122	0.036	-0.0727235	8612	1.49868	0.256224	322
GO:0051051	5	negative regulation of transport	391	242.739	0.035	-0.0814279	12559	1.4967	0.257773	260
GO:0014070	5	response to organic cyclic compound	949	589.155	0.034	-0.0525804	9735	1.49111	0.262132	599
GO:1901861	5	regulation of muscle tissue development	136	84.4311	0.038	-0.147044	4315	1.49076	0.262336	79
GO:0071840	2	cellular component organization or biogenesis	4277	2655.23	0.034	-0.0267929	9515	1.49073	0.262249	3054
GO:0032944	7	regulation of mononuclear cell proliferation	195	121.059	0.04	-0.105008	9802	1.48924	0.262971	149
GO:0045165	4	cell fate commitment	152	94.3642	0.029	-0.151577	6205	1.48638	0.26443	70
GO:0043122	7	regulation of I-kappaB kinase/NF-kappaB cascade	221	137.201	0.035	-0.0934216	11052	1.48097	0.269019	182
GO:0007178	7	transmembrane receptor protein serine/threonine kinase signaling pathway	203	126.026	0.035	-0.111784	6060	1.47784	0.271691	131
GO:0002755	8	MyD88-dependent toll-like receptor signaling pathway	83	51.5278	0.032	-0.149897	4769	1.47718	0.272325	72
GO:0052547	6	regulation of peptidase activity	362	224.736	0.039	-0.0800083	12564	1.47237	0.277236	256
GO:0044728	7	DNA methylation or demethylation	69	42.8364	0.037	-0.160894	5818	1.46928	0.279347	58
GO:0090305	6	nucleic acid phosphodiester bond hydrolysis	86	53.3903	0.043	-0.147698	6529	1.46869	0.279504	73
GO:0031175	5	neuron projection development	156	96.8475	0.044	-0.125661	11637	1.46622	0.281487	103
GO:0034162	8	toll-like receptor 9 signaling pathway	73	45.3196	0.034	-0.155323	3939	1.46503	0.28244	64
GO:0010033	4	response to organic substance	2776	1723.39	0.033	-0.031075	7956	1.46286	0.283459	1915
GO:2001233	6	regulation of apoptotic signaling pathway	131	81.327	0.038	-0.117589	12481	1.45874	0.28714	116
GO:0016458	4	gene silencing	100	62.0817	0.05	-0.155092	5754	1.45672	0.288359	65
GO:0008277	6	regulation of G-protein coupled receptor protein signaling pathway	119	73.8772	0.039	-0.13766	4866	1.45543	0.289266	79
GO:0070374	9	positive regulation of ERK1 and ERK2 cascade	104	64.565	0.043	-0.158064	13073	1.45399	0.290672	62
GO:0016202	6	regulation of striated muscle tissue development	134	83.1895	0.041	-0.144747	4315	1.45129	0.292184	78
GO:0019932	6	second-messenger-mediated signaling	161	99.9515	0.041	-0.122145	12557	1.45008	0.293161	100
GO:0070887	4	cellular response to chemical stimulus	2163	1342.83	0.037	-0.0340126	6771	1.44931	0.293791	1498
GO:0097202	10	activation of cysteine-type endopeptidase activity	107	66.4274	0.042	-0.127656	12737	1.44865	0.294073	93
GO:0090288	6	negative regulation of cellular response to growth factor stimulus	96	59.5984	0.048	-0.156106	6377	1.44375	0.297041	62
GO:2000117	9	negative regulation of cysteine-type endopeptidase activity	82	50.907	0.043	-0.155673	8632	1.44117	0.299535	63
GO:0042326	9	negative regulation of phosphorylation	272	168.862	0.035	-0.0858106	11197	1.44109	0.299532	208
GO:0046651	5	lymphocyte proliferation	70	43.4572	0.043	-0.156777	10393	1.44067	0.299731	61
GO:0006184	8	GTP catabolic process	226	140.305	0.049	-0.0912801	2587	1.43333	0.305864	183
GO:0034146	8	toll-like receptor 5 signaling pathway	67	41.5947	0.044	-0.157958	3939	1.43311	0.305818	58
GO:0006919	10	activation of cysteine-type endopeptidase activity involved in apoptotic process	102	63.3233	0.047	-0.128969	13231	1.42963	0.308359	88
GO:0034976	5	response to endoplasmic reticulum stress	131	81.327	0.046	-0.115972	7014	1.42955	0.30823	112
GO:0000902	5	cell morphogenesis	216	134.096	0.039	-0.107911	7204	1.42473	0.312633	127
GO:0071345	6	cellular response to cytokine stimulus	598	371.249	0.049	-0.057097	7966	1.42305	0.31379	476
GO:0051047	6	positive regulation of secretion	319	198.041	0.045	-0.0877113	11295	1.42144	0.315362	196
GO:0052548	7	regulation of endopeptidase activity	311	193.074	0.05	-0.0796738	12564	1.41422	0.321912	227
GO:0002573	6	myeloid leukocyte differentiation	107	66.4274	0.046	-0.138765	11320	1.41238	0.323662	76
GO:0000187	10	activation of MAPK activity	155	96.2266	0.049	-0.112069	8728	1.40969	0.325935	116
GO:0051248	7	negative regulation of protein metabolic process	612	379.94	0.048	-0.056534	7025	1.40871	0.326213	483
GO:0042176	6	regulation of protein catabolic process	202	125.405	0.047	-0.0972253	8646	1.40779	0.327212	154
GO:0040029	7	regulation of gene expression, epigenetic	162	100.572	0.046	-0.111007	7385	1.40733	0.327477	124
GO:0016265	3	death	1145	710.836	0.047	-0.0420195	6830	1.39746	0.336459	878
GO:2001056	9	positive regulation of cysteine-type endopeptidase activity	141	87.5352	0.049	-0.110859	12737	1.39459	0.339047	116
GO:0002263	4	cell activation involved in immune response	106	65.8066	0.049	-0.12773	10642	1.39386	0.339851	82
GO:0060627	5	regulation of vesicle-mediated transport	299	185.624	0.047	-0.0835266	12551	1.39149	0.341278	205
GO:0071241	5	cellular response to inorganic substance	148	91.8809	0.048	-0.132833	12063	1.38846	0.343747	79
GO:0042278	6	purine nucleoside metabolic process	520	322.825	0.044	-0.0602178	2587	1.38794	0.344004	406
GO:0023057	5	negative regulation of signaling	789	489.825	0.05	-0.0539461	5830	1.3873	0.344457	509
GO:0007249	7	I-kappaB kinase/NF-kappaB cascade	64	39.7323	0.049	-0.156246	2818	1.38578	0.345141	54

## Sheet: up
ID	Level	Title	Group size	Expected hits	Nominal P-value	ES	Rank at max	NES	FDR	Number of hits
GO:0002504	4	antigen processing and presentation of peptide or polysaccharide antigen via MHC class II	178	110.505	0	0.424266	4893	6.38086	0	168
GO:0002495	5	antigen processing and presentation of peptide antigen via MHC class II	178	110.505	0	0.424266	4893	6.30815	0	168
GO:0019886	6	antigen processing and presentation of exogenous peptide antigen via MHC class II	175	108.643	0	0.420224	4893	6.28167	0	165
GO:0031294	3	lymphocyte costimulation	125	77.6021	0	0.398248	4893	4.82097	0	105
GO:0031295	4	T cell costimulation	124	76.9813	0	0.398248	4893	4.78939	0	105
GO:0044712	4	single-organism catabolic process	285	176.933	0	0.27436	5641	4.52577	0	202
GO:0044282	5	small molecule catabolic process	285	176.933	0	0.27436	5641	4.46458	0	202
GO:0046395	5	carboxylic acid catabolic process	212	131.613	0	0.310943	5641	4.40463	0	152
GO:0000280	6	nuclear division	282	175.07	0	0.238375	1088	4.36792	0	244
GO:0016054	5	organic acid catabolic process	212	131.613	0	0.310943	5641	4.35558	0	152
GO:0007067	5	mitosis	282	175.07	0	0.238375	1088	4.34152	0	244
GO:0000236	6	mitotic prometaphase	110	68.2899	0	0.346448	1386	4.17447	0	105
GO:0048285	5	organelle fission	309	191.832	0	0.217243	784	4.16338	0	265
GO:0043436	5	oxoacid metabolic process	1045	648.754	0	0.133442	5667	4.15214	0	737
GO:0006082	4	organic acid metabolic process	1064	660.549	0	0.135424	5737	4.12267	0	742
GO:0016042	5	lipid catabolic process	242	150.238	0	0.287301	3601	4.09555	0	148
GO:0006629	4	lipid metabolic process	1210	751.189	0	0.126003	4235	4.06503	0	831
GO:0044699	2	single-organism process	11814	7334.33	0	0.0585632	5224	3.92416	0	7520
GO:0051301	4	cell division	417	258.881	0	0.184755	1088	3.92158	0	348
GO:0050852	7	T cell receptor signaling pathway	145	90.0185	0	0.30002	4893	3.871	0	125
GO:0000278	5	mitotic cell cycle	407	252.673	0	0.171731	1661	3.86843	0	381
GO:0022402	4	cell cycle process	1087	674.828	0	0.112733	1576	3.83553	0	891
GO:0019752	4	carboxylic acid metabolic process	932	578.602	0	0.131979	5609	3.81659	0	665
GO:0044710	3	single-organism metabolic process	3321	2061.73	0	0.0738198	4763	3.76247	0	2355
GO:0044242	5	cellular lipid catabolic process	144	89.3977	0	0.315121	3565	3.72551	0	100
GO:0032787	5	monocarboxylic acid metabolic process	467	289.922	0	0.184678	5567	3.71669	0	323
GO:0007049	4	cell cycle	871	540.732	0	0.121051	1131	3.71153	0	759
GO:0007059	4	chromosome segregation	107	66.4274	0	0.334214	784	3.6772	0	87
GO:0022403	5	cell cycle phase	378	234.669	0	0.167629	2159	3.49783	0	332
GO:0009063	5	cellular amino acid catabolic process	128	79.4646	0	0.304488	5641	3.46067	0	91
GO:0072329	6	monocarboxylic acid catabolic process	86	53.3903	0	0.368951	3549	3.39443	0	60
GO:0044255	4	cellular lipid metabolic process	940	583.568	0	0.115536	4271	3.37371	0	677
GO:0044281	4	small molecule metabolic process	2629	1632.13	0	0.0712721	4749	3.3522	0	1911
GO:0006631	5	fatty acid metabolic process	310	192.453	0	0.185587	5955	3.31319	0	237
GO:0050863	7	regulation of T cell activation	333	206.732	0	0.176441	4439	3.30381	0	261
GO:0050851	6	antigen receptor-mediated signaling pathway	178	110.505	0	0.225161	4893	3.25435	0	151
GO:0048002	4	antigen processing and presentation of peptide antigen	354	219.769	0	0.153271	9744	3.1949	0	333
GO:1901564	4	organonitrogen compound metabolic process	1658	1029.31	0	0.0810561	4609	3.11782	1.82707e-05	1190
GO:0006687	6	glycosphingolipid metabolic process	74	45.9405	0	0.366817	3129	3.08225	2.63243e-05	50
GO:0019882	3	antigen processing and presentation	392	243.36	0	0.140789	9744	3.04813	3.44939e-05	362
GO:0009062	6	fatty acid catabolic process	69	42.8364	0	0.350837	3491	3.04533	3.4199e-05	54
GO:0002478	5	antigen processing and presentation of exogenous peptide antigen	323	200.524	0	0.150167	9829	2.98346	4.74461e-05	309
GO:0044236	4	multicellular organismal metabolic process	111	68.9107	0	0.329482	5687	2.9778	5.49196e-05	57
GO:0072376	3	protein activation cascade	101	62.7025	0	0.311708	2019	2.96102	5.36571e-05	65
GO:0044763	3	single-organism cellular process	10470	6499.95	0	0.0441628	3786	2.95409	5.24513e-05	6736
GO:0065008	3	regulation of biological quality	2735	1697.93	0	0.0666428	4944	2.9491	5.18685e-05	1755
GO:0070613	7	regulation of protein processing	65	40.3531	0	0.346787	2328	2.93734	5.05578e-05	50
GO:0019884	4	antigen processing and presentation of exogenous antigen	325	201.766	0	0.144373	9829	2.90918	6.14532e-05	311
GO:0060333	7	interferon-gamma-mediated signaling pathway	160	99.3307	0	0.20182	9713	2.89961	7.33569e-05	152
GO:0050870	8	positive regulation of T cell activation	258	160.171	0	0.17379	4965	2.88988	8.55538e-05	208
GO:0044259	5	multicellular organismal macromolecule metabolic process	105	65.1858	0	0.32264	5173	2.86831	0.000102269	55
GO:0006869	4	lipid transport	199	123.543	0	0.209377	4928	2.84258	0.000125827	137
GO:1901606	6	alpha-amino acid catabolic process	102	63.3233	0	0.295036	5641	2.82526	0.000146836	67
GO:0019724	6	B cell mediated immunity	59	36.6282	0	0.322284	1297	2.78604	0.000206963	55
GO:0001676	6	long-chain fatty acid metabolic process	93	57.736	0	0.282395	2439	2.76207	0.000236991	69
GO:0000087	7	M phase of mitotic cell cycle	224	139.063	0	0.161436	784	2.75695	0.000237273	216
GO:0030003	7	cellular cation homeostasis	451	279.989	0	0.148321	6176	2.75601	0.000236001	263
GO:0071346	7	cellular response to interferon-gamma	196	121.68	0	0.172678	10018	2.74834	0.00025205	178
GO:0000279	6	M phase	225	139.684	0	0.160429	784	2.73877	0.00027092	217
GO:0022904	6	respiratory electron transport chain	125	77.6021	0	0.214518	8415	2.72416	0.000294511	115
GO:1901615	4	organic hydroxy compound metabolic process	459	284.955	0	0.138314	4589	2.71817	0.000310877	290
GO:0007605	8	sensory perception of sound	138	85.6728	0	0.282546	2111	2.71551	0.000308557	66
GO:0032963	6	collagen metabolic process	98	60.8401	0	0.32001	5687	2.67862	0.000420939	51
GO:0030001	6	metal ion transport	582	361.316	0	0.131415	6430	2.66085	0.000485144	308
GO:0034440	5	lipid oxidation	73	45.3196	0	0.304383	3103	2.6581	0.000495572	56
GO:0006956	4	complement activation	79	49.0445	0	0.311403	2019	2.65716	0.000494438	52
GO:0046394	5	carboxylic acid biosynthetic process	319	198.041	0	0.152355	2566	2.64593	0.000541935	228
GO:0044711	4	single-organism biosynthetic process	472	293.026	0	0.121605	2566	2.63769	0.000593941	341
GO:0006721	6	terpenoid metabolic process	109	67.6691	0	0.313401	2636	2.63498	0.000597074	51
GO:0006664	5	glycolipid metabolic process	118	73.2564	0	0.238225	4271	2.61854	0.00062493	88
GO:0022900	5	electron transport chain	165	102.435	0	0.182872	7257	2.61723	0.000628159	149
GO:0002694	5	regulation of leukocyte activation	477	296.13	0	0.119221	4439	2.61241	0.000662606	361
GO:0016053	5	organic acid biosynthetic process	319	198.041	0	0.152355	2566	2.60824	0.000688119	228
GO:0055114	4	oxidation-reduction process	993	616.471	0	0.0851216	7729	2.60606	0.0006909	732
GO:0050954	7	sensory perception of mechanical stimulus	143	88.7768	0	0.263406	2111	2.55371	0.000998284	69
GO:0019395	6	fatty acid oxidation	72	44.6988	0	0.295884	3103	2.54517	0.00107105	55
GO:0008610	5	lipid biosynthetic process	573	355.728	0	0.11041	9048	2.54369	0.00106648	419
GO:0050865	5	regulation of cell activation	505	313.513	0	0.11248	4965	2.5301	0.00112756	378
GO:0044283	5	small molecule biosynthetic process	460	285.576	0.001	0.123251	2566	2.52966	0.00113318	336
GO:1901135	4	carbohydrate derivative metabolic process	1103	684.761	0	0.079901	4634	2.52954	0.00113097	812
GO:0015672	6	monovalent inorganic cation transport	347	215.424	0	0.170388	6895	2.5153	0.00129431	162
GO:0002920	6	regulation of humoral immune response	76	47.1821	0	0.290137	1934	2.51338	0.0013046	53
GO:0006575	5	cellular modified amino acid metabolic process	235	145.892	0	0.167735	5192	2.51171	0.00132997	164
GO:0072330	6	monocarboxylic acid biosynthetic process	188	116.714	0.001	0.188914	3176	2.5105	0.00134383	127
GO:0006790	4	sulfur compound metabolic process	269	167	0	0.157107	3801	2.50919	0.00134507	191
GO:0055080	7	cation homeostasis	531	329.654	0	0.124317	6176	2.50162	0.00144076	308
GO:0050896	2	response to stimulus	7435	4615.77	0	0.0385181	3709	2.48203	0.00165494	4776
GO:0002443	4	leukocyte mediated immunity	127	78.8438	0	0.207863	4047	2.4686	0.00179443	104
GO:0006260	6	DNA replication	203	126.026	0	0.163098	3188	2.46532	0.00183843	170
GO:0034341	6	response to interferon-gamma	224	139.063	0	0.154355	10018	2.46048	0.00186537	196
GO:0006914	5	autophagy	92	57.1152	0	0.232273	6326	2.45275	0.00196561	78
GO:0051249	6	regulation of lymphocyte activation	427	265.089	0	0.115554	4439	2.44663	0.00201792	330
GO:0006665	5	sphingolipid metabolic process	138	85.6728	0	0.215659	4983	2.43256	0.00225835	97
GO:0009056	3	catabolic process	1981	1229.84	0	0.0566867	9187	2.39646	0.00295349	1528
GO:0006875	8	cellular metal ion homeostasis	405	251.431	0	0.138507	6176	2.39406	0.00299771	227
GO:0006811	4	ion transport	1196	742.497	0	0.0825584	6153	2.38935	0.0030919	654
GO:0007017	4	microtubule-based process	433	268.814	0	0.117309	1029	2.3842	0.00320687	313
GO:0009582	4	detection of abiotic stimulus	165	102.435	0	0.245397	2402	2.38005	0.00327319	66
GO:0006643	5	membrane lipid metabolic process	183	113.61	0.001	0.177932	4271	2.37664	0.00334932	135
GO:0002449	5	lymphocyte mediated immunity	110	68.2899	0	0.208736	4047	2.36703	0.00353887	94
GO:0007600	6	sensory perception	537	333.379	0	0.140723	4983	2.35996	0.00372975	207
GO:0006120	7	mitochondrial electron transport, NADH to ubiquinone	56	34.7658	0	0.272056	6903	2.35868	0.00373682	52
GO:0006022	5	aminoglycan metabolic process	170	105.539	0	0.19479	3542	2.34992	0.00400437	109
GO:0002250	4	adaptive immune response	126	78.223	0.002	0.195973	4818	2.34617	0.00404366	108
GO:0006818	4	hydrogen transport	100	62.0817	0.002	0.255228	5642	2.33949	0.00429311	65
GO:0006518	5	peptide metabolic process	108	67.0482	0	0.212897	4442	2.33763	0.0043517	90
GO:0006066	5	alcohol metabolic process	359	222.873	0	0.132067	2961	2.32757	0.00464934	236
GO:0043241	6	protein complex disassembly	125	77.6021	0	0.185424	9207	2.32664	0.00466224	119
GO:0000090	7	mitotic anaphase	184	114.23	0.001	0.149223	749	2.32391	0.00479918	177
GO:0015992	5	proton transport	98	60.8401	0	0.244885	5642	2.31189	0.0051345	63
GO:0006959	4	humoral immune response	163	101.193	0.001	0.186514	2019	2.2941	0.00577711	113
GO:1901565	5	organonitrogen compound catabolic process	712	442.022	0	0.0882035	4634	2.29233	0.00582624	530
GO:0048878	5	chemical homeostasis	960	595.984	0	0.0855359	6014	2.29111	0.00583544	548
GO:0051234	2	establishment of localization	3671	2279.02	0.001	0.0432361	7005	2.29076	0.00584413	2517
GO:0051651	4	maintenance of location in cell	112	69.5315	0.001	0.210393	3805	2.28163	0.00620283	87
GO:0010948	6	negative regulation of cell cycle process	332	206.111	0	0.119122	10053	2.27642	0.00636216	285
GO:0043624	7	cellular protein complex disassembly	122	75.7397	0.001	0.182093	9207	2.26874	0.00662235	116
GO:0007018	5	microtubule-based movement	168	104.297	0	0.185125	3454	2.26564	0.00676343	113
GO:0006508	5	proteolysis	924	573.635	0.001	0.0781072	9133	2.25754	0.00717145	639
GO:0051322	6	anaphase	186	115.472	0	0.148076	749	2.25635	0.00722124	178
GO:1901988	7	negative regulation of cell cycle phase transition	292	181.279	0	0.120315	10053	2.24256	0.00779434	257
GO:0055065	8	metal ion homeostasis	437	271.297	0	0.128838	6176	2.23822	0.00802617	246
GO:0006720	5	isoprenoid metabolic process	128	79.4646	0.001	0.232892	2402	2.23364	0.00823412	68
GO:0060249	5	anatomical structure homeostasis	204	126.647	0.001	0.15511	3463	2.2303	0.00838612	155
GO:0000079	6	regulation of cyclin-dependent protein serine/threonine kinase activity	94	58.3568	0	0.22844	3357	2.22518	0.00856613	71
GO:0007033	5	vacuole organization	58	36.0074	0	0.265914	5804	2.22369	0.00863705	50
GO:0006873	6	cellular ion homeostasis	646	401.048	0	0.102649	6197	2.22087	0.00876775	365
GO:0044782	5	cilium organization	83	51.5278	0.001	0.255705	3650	2.20835	0.00940552	53
GO:0006091	4	generation of precursor metabolites and energy	444	275.643	0.003	0.106062	9260	2.20364	0.00965323	331
GO:0051251	7	positive regulation of lymphocyte activation	316	196.178	0.002	0.118252	4965	2.20125	0.00973186	254
GO:0002460	5	adaptive immune response based on somatic recombination of immune receptors built from immunoglobulin superfamily domains	109	67.6691	0	0.192875	4047	2.18408	0.0108568	97
GO:0007610	3	behavior	522	324.067	0.001	0.11195	5402	2.17903	0.0111727	274
GO:0050867	6	positive regulation of cell activation	348	216.044	0	0.113653	4965	2.17279	0.0116009	273
GO:0000075	8	cell cycle checkpoint	269	167	0	0.121987	10053	2.1645	0.0121515	237
GO:0006812	5	cation transport	763	473.683	0	0.0915518	6197	2.1624	0.0122771	423
GO:0022411	4	cellular component disassembly	311	193.074	0	0.12195	9207	2.16217	0.0122768	242
GO:0055082	5	cellular chemical homeostasis	722	448.23	0.001	0.0919416	6197	2.15756	0.0126078	410
GO:0042384	5	cilium assembly	83	51.5278	0.001	0.255705	3650	2.14774	0.0132789	53
GO:0032984	5	macromolecular complex disassembly	149	92.5017	0	0.156557	9207	2.14545	0.0134501	142
GO:0006310	6	DNA recombination	214	132.855	0	0.14416	2127	2.13888	0.0139246	159
GO:0007596	5	blood coagulation	498	309.167	0.002	0.0985261	3809	2.13716	0.0140113	346
GO:0050877	5	neurological system process	805	499.758	0.002	0.100344	4983	2.13641	0.0140499	348
GO:0006879	9	cellular iron ion homeostasis	77	47.8029	0	0.244122	6144	2.13574	0.0140997	54
GO:0007584	4	response to nutrient	280	173.829	0.002	0.136251	2462	2.13292	0.0143251	185
GO:0044723	5	single-organism carbohydrate metabolic process	563	349.52	0.001	0.0921585	4197	2.12254	0.0153055	396
GO:0050817	4	coagulation	498	309.167	0.001	0.0985261	3809	2.12017	0.0155061	346
GO:0007088	7	regulation of mitosis	120	74.498	0.001	0.184254	749	2.11869	0.0156228	92
GO:0031589	4	cell-substrate adhesion	142	88.156	0	0.190872	5094	2.1162	0.0158897	91
GO:0006650	6	glycerophospholipid metabolic process	275	170.725	0.001	0.12418	8856	2.11218	0.016297	215
GO:0006810	3	transport	3615	2244.25	0.005	0.0403544	7005	2.10158	0.0173033	2475
GO:0042592	4	homeostatic process	1287	798.992	0.002	0.0667876	4944	2.09709	0.0178099	796
GO:0006334	7	nucleosome assembly	143	88.7768	0.002	0.178429	4035	2.09514	0.018008	98
GO:0003008	4	system process	1226	761.122	0.004	0.076993	2501	2.08879	0.0186469	586
GO:0005975	4	carbohydrate metabolic process	808	501.62	0.002	0.0770843	4197	2.07937	0.0196063	556
GO:0007599	5	hemostasis	503	312.271	0	0.0981237	3809	2.07425	0.0201388	349
GO:0051783	7	regulation of nuclear division	120	74.498	0	0.184254	749	2.0717	0.0204699	92
GO:0030031	5	cell projection assembly	186	115.472	0.002	0.158861	4976	2.07024	0.020596	132
GO:0006644	5	phospholipid metabolic process	344	213.561	0.001	0.110745	8856	2.06655	0.0210255	268
GO:0046474	6	glycerophospholipid biosynthetic process	223	138.442	0	0.132362	8856	2.06623	0.021066	180
GO:0065004	6	protein-DNA complex assembly	158	98.0891	0.003	0.170741	4231	2.06294	0.0214665	111
GO:0033559	6	unsaturated fatty acid metabolic process	107	66.4274	0.006	0.202545	5283	2.06253	0.0215023	77
GO:0046486	5	glycerolipid metabolic process	360	223.494	0.003	0.110443	8856	2.05465	0.0224964	272
GO:0043648	5	dicarboxylic acid metabolic process	99	61.4609	0.001	0.201115	3223	2.04535	0.023676	77
GO:0031667	5	response to nutrient levels	415	257.639	0	0.107793	2909	2.04305	0.024026	275
GO:0043603	5	cellular amide metabolic process	168	104.297	0.002	0.15709	2953	2.03722	0.0246539	130
GO:0006259	5	DNA metabolic process	793	492.308	0.003	0.070543	1485	2.03069	0.0256926	633
GO:0044708	4	single-organism behavior	431	267.572	0.003	0.115755	6441	2.02362	0.0269031	233
GO:0045185	5	maintenance of protein location	118	73.2564	0.001	0.185978	3681	2.01808	0.0276769	89
GO:0006793	4	phosphorus metabolic process	2143	1330.41	0.003	0.0466796	4634	2.01439	0.0280834	1596
GO:1901605	5	alpha-amino acid metabolic process	243	150.859	0.001	0.130444	5391	2.00407	0.029934	167
GO:0002696	6	positive regulation of leukocyte activation	338	209.836	0.003	0.107396	4965	1.99954	0.0306643	266
GO:0032507	5	maintenance of protein location in cell	101	62.7025	0.003	0.193564	3681	1.99677	0.0311958	79
GO:0008654	5	phospholipid biosynthetic process	250	155.204	0.002	0.119531	8856	1.99155	0.0320657	206
GO:0006464	6	cellular protein modification process	2341	1453.33	0.001	0.0431607	12086	1.99131	0.0320695	1784
GO:1901575	4	organic substance catabolic process	1840	1142.3	0.003	0.0493507	9187	1.99019	0.0322008	1422
GO:0002429	5	immune response-activating cell surface receptor signaling pathway	267	165.758	0.004	0.115347	4893	1.98705	0.0327563	227
GO:0030198	5	extracellular matrix organization	299	185.624	0.005	0.130567	5727	1.98337	0.0333428	163
GO:0044248	4	cellular catabolic process	1681	1043.59	0.005	0.0492531	8960	1.98231	0.0335565	1331
GO:0071824	5	protein-DNA complex subunit organization	180	111.747	0.001	0.149395	4231	1.9797	0.0340241	129
GO:0050801	6	ion homeostasis	748	464.371	0.002	0.0831101	6197	1.97184	0.035385	422
GO:0043062	4	extracellular structure organization	300	186.245	0.005	0.133304	5727	1.97143	0.0354599	164
GO:0036211	5	protein modification process	2341	1453.33	0	0.0431607	12086	1.96871	0.0358932	1784
GO:0002673	7	regulation of acute inflammatory response	96	59.5984	0.005	0.193936	1934	1.96636	0.0362969	74
GO:1901987	7	regulation of cell cycle phase transition	346	214.803	0.003	0.099137	10053	1.96052	0.0375615	301
GO:0008202	5	steroid metabolic process	276	171.346	0.002	0.130356	6801	1.95591	0.0383387	166
GO:0030258	5	lipid modification	139	86.2936	0.005	0.164383	3210	1.95436	0.0386224	109
GO:0032501	2	multicellular organismal process	3648	2264.74	0.003	0.0407517	1686	1.94795	0.0398169	2019
GO:0030203	6	glycosaminoglycan metabolic process	161	99.9515	0.006	0.167133	3542	1.94763	0.0398316	102
GO:0050878	4	regulation of body fluid levels	625	388.011	0.003	0.0830161	4923	1.94492	0.0404012	425
GO:0045017	5	glycerolipid biosynthetic process	250	155.204	0.002	0.1179	8856	1.93291	0.0426489	200
GO:0006813	7	potassium ion transport	143	88.7768	0.002	0.225174	8125	1.93255	0.0427165	54
GO:0044707	3	single-multicellular organism process	3580	2222.53	0.005	0.0412298	1847	1.92881	0.0435075	1988
GO:0019637	4	organophosphate metabolic process	1125	698.419	0.005	0.0584511	9600	1.92294	0.0447161	864
GO:0051320	6	S phase	144	89.3977	0.008	0.14397	9078	1.92051	0.0452214	130
GO:0010466	7	negative regulation of peptidase activity	196	121.68	0.001	0.147707	3428	1.91833	0.0457765	119
GO:0006996	4	organelle organization	2107	1308.06	0.007	0.0428463	1214	1.91623	0.0462439	1641
GO:0016044	4	cellular membrane organization	472	293.026	0.005	0.0873077	10507	1.91299	0.0468885	361
GO:0034728	6	nucleosome organization	165	102.435	0.006	0.155777	4035	1.90261	0.0492523	116
GO:0045834	6	positive regulation of lipid metabolic process	123	76.3605	0.006	0.170402	2035	1.90233	0.0492997	87
GO:0000084	7	S phase of mitotic cell cycle	143	88.7768	0.004	0.142574	9078	1.90172	0.0494371	129
GO:0009605	3	response to external stimulus	1357	842.449	0.007	0.0583869	2491	1.90048	0.0496555	845
GO:0046903	4	secretion	575	356.97	0.006	0.0869119	7338	1.88551	0.0534502	364
GO:0006661	7	phosphatidylinositol biosynthetic process	101	62.7025	0.005	0.172235	4013	1.87627	0.0559404	89
GO:0007160	5	cell-matrix adhesion	103	63.9442	0.008	0.194926	5260	1.87197	0.0572068	68
GO:0001889	4	liver development	119	73.8772	0.004	0.173111	1472	1.87072	0.0574835	85
GO:0022610	2	biological adhesion	883	548.181	0.004	0.0776363	5219	1.8682	0.0582187	431
GO:0000041	7	transition metal ion transport	121	75.1189	0.005	0.168705	6405	1.86155	0.0600795	88
GO:0006520	4	cellular amino acid metabolic process	480	297.992	0.007	0.0884269	3003	1.8554	0.0617187	347
GO:0051186	4	cofactor metabolic process	281	174.45	0.006	0.104805	6166	1.85511	0.0617816	230
GO:0048193	4	Golgi vesicle transport	192	119.197	0.004	0.123778	10407	1.85337	0.0621919	174
GO:0001894	6	tissue homeostasis	109	67.6691	0.006	0.182603	6100	1.84528	0.0644198	72
GO:0061024	4	membrane organization	480	297.992	0.004	0.084175	10685	1.83856	0.0664033	367
GO:0006633	6	fatty acid biosynthetic process	126	78.223	0.003	0.162853	5932	1.82962	0.0685321	94
GO:0050796	7	regulation of insulin secretion	183	113.61	0.009	0.150961	4610	1.82778	0.069096	107
GO:0048771	4	tissue remodeling	89	55.2527	0.007	0.217201	5651	1.82195	0.0711304	50
GO:0031570	9	DNA integrity checkpoint	99	61.4609	0.004	0.171863	6669	1.81926	0.0719126	82
GO:0044765	3	single-organism transport	2816	1748.22	0.007	0.0389088	10724	1.81007	0.0749878	1881
GO:0005996	6	monosaccharide metabolic process	261	162.033	0.011	0.115979	5844	1.80578	0.076674	181
GO:0002253	3	activation of immune response	452	280.609	0.002	0.0804995	4893	1.80439	0.0771422	373
GO:0044770	5	cell cycle phase transition	307	190.591	0.007	0.0951676	9078	1.80329	0.0773606	274
GO:0042594	4	response to starvation	98	60.8401	0.008	0.185291	6821	1.80144	0.0779135	69
GO:0051716	3	cellular response to stimulus	5576	3461.68	0.011	0.0296968	3090	1.80128	0.0779279	3690
GO:0055088	6	lipid homeostasis	102	63.3233	0.012	0.200734	3891	1.7988	0.0788091	59
GO:0007626	5	locomotory behavior	179	111.126	0.009	0.150928	6441	1.79164	0.0816497	98
GO:0009991	4	response to extracellular stimulus	447	277.505	0.007	0.0901435	2491	1.78287	0.0846315	302
GO:0044772	6	mitotic cell cycle phase transition	307	190.591	0.014	0.0951676	9078	1.77782	0.0865137	274
GO:0010564	6	regulation of cell cycle process	555	344.553	0.005	0.0742884	495	1.77717	0.0867174	450
GO:0035023	8	regulation of Rho protein signal transduction	111	68.9107	0.006	0.171213	8817	1.77488	0.0875019	77
GO:0019216	6	regulation of lipid metabolic process	260	161.412	0.013	0.112503	2551	1.77424	0.0875999	182
GO:0034284	6	response to monosaccharide stimulus	187	116.093	0.008	0.13706	4749	1.76713	0.0910374	122
GO:0090407	5	organophosphate biosynthetic process	481	298.613	0.005	0.0803223	9277	1.76083	0.0937446	384
GO:0006814	7	sodium ion transport	147	91.2601	0.01	0.178459	6525	1.76053	0.0938608	69
GO:0000226	5	microtubule cytoskeleton organization	259	160.792	0.006	0.109982	675	1.76015	0.0938014	195
GO:0006796	5	phosphate-containing compound metabolic process	2087	1295.65	0.013	0.0415446	4634	1.75788	0.0947227	1557
GO:0032387	6	negative regulation of intracellular transport	97	60.2193	0.01	0.166893	4456	1.7385	0.10363	74
GO:0051726	5	regulation of cell cycle	893	554.39	0.011	0.0583991	1131	1.73797	0.103926	714
GO:0071702	4	organic substance transport	1869	1160.31	0.012	0.0410296	10711	1.73735	0.104112	1397
GO:0016567	9	protein ubiquitination	552	342.691	0.012	0.0716169	11412	1.73588	0.104782	477
GO:0007093	9	mitotic cell cycle checkpoint	93	57.736	0.013	0.160403	1088	1.73561	0.104808	83
GO:0007155	3	cell adhesion	878	545.077	0.01	0.0748673	5219	1.72003	0.112016	427
GO:0006887	5	exocytosis	249	154.583	0.019	0.115326	3849	1.71358	0.115521	164
GO:0007165	4	signal transduction	4416	2741.53	0.011	0.0307604	3717	1.71212	0.116395	2914
GO:0010927	4	cellular component assembly involved in morphogenesis	150	93.1226	0.014	0.154426	2645	1.7092	0.117916	91
GO:0006694	6	steroid biosynthetic process	131	81.327	0.01	0.156758	5958	1.70505	0.120192	83
GO:0051235	4	maintenance of location	150	93.1226	0.018	0.137519	3681	1.69743	0.124366	114
GO:0006023	4	aminoglycan biosynthetic process	101	62.7025	0.021	0.189291	3391	1.68731	0.130525	61
GO:0007346	6	regulation of mitotic cell cycle	314	194.937	0.013	0.0900673	495	1.68153	0.133595	247
GO:0032886	5	regulation of microtubule-based process	129	80.0854	0.012	0.152846	2421	1.67887	0.135216	87
GO:0030163	5	protein catabolic process	284	176.312	0.015	0.0911451	11412	1.67468	0.137675	254
GO:0009416	5	response to light stimulus	300	186.245	0.017	0.10636	3542	1.67143	0.13916	189
GO:0009743	5	response to carbohydrate stimulus	213	132.234	0.014	0.120074	4749	1.67096	0.139482	139
GO:0019318	7	hexose metabolic process	229	142.167	0.013	0.110385	5844	1.66629	0.142437	170
GO:0071103	6	DNA conformation change	85	52.7695	0.019	0.169122	950	1.66618	0.142438	71
GO:0002576	6	platelet degranulation	83	51.5278	0.022	0.17783	3591	1.65193	0.151628	65
GO:0006888	5	ER to Golgi vesicle-mediated transport	56	34.7658	0.012	0.189954	8391	1.65118	0.15199	55
GO:0002791	7	regulation of peptide secretion	213	132.234	0.013	0.12521	4047	1.64711	0.154454	124
GO:0090087	6	regulation of peptide transport	213	132.234	0.012	0.12521	4047	1.64426	0.156275	124
GO:0006024	5	glycosaminoglycan biosynthetic process	100	62.0817	0.019	0.179945	3391	1.64194	0.157677	60
GO:0007417	5	central nervous system development	155	96.2266	0.017	0.16097	5513	1.63555	0.161944	75
GO:0042445	3	hormone metabolic process	180	111.747	0.016	0.143728	5523	1.63337	0.163046	97
GO:0051216	6	cartilage development	114	70.7731	0.022	0.176097	3766	1.62977	0.165562	59
GO:0051346	6	negative regulation of hydrolase activity	314	194.937	0.013	0.0994216	3345	1.62328	0.170114	195
GO:0010639	5	negative regulation of organelle organization	212	131.613	0.015	0.108343	2715	1.61947	0.17253	161
GO:1901136	5	carbohydrate derivative catabolic process	552	342.691	0.019	0.0680737	4634	1.6118	0.178359	421
GO:0016125	6	sterol metabolic process	123	76.3605	0.015	0.143087	3317	1.60956	0.179641	87
GO:0034754	4	cellular hormone metabolic process	114	70.7731	0.026	0.176955	5523	1.60893	0.180021	61
GO:0006497	7	protein lipidation	62	38.4907	0.02	0.183047	4112	1.60637	0.181649	53
GO:0034220	5	ion transmembrane transport	609	378.078	0.02	0.0776365	6984	1.60576	0.182029	312
GO:1901991	8	negative regulation of mitotic cell cycle phase transition	115	71.394	0.019	0.135161	1088	1.59963	0.185667	102
GO:0006690	5	icosanoid metabolic process	94	58.3568	0.019	0.163152	4812	1.59839	0.186422	65
GO:0009746	7	response to hexose stimulus	174	108.022	0.019	0.127549	4749	1.59708	0.187416	114
GO:0009308	5	amine metabolic process	154	95.6058	0.033	0.142164	7899	1.58904	0.19348	90
GO:0051302	5	regulation of cell division	100	62.0817	0.028	0.15716	2361	1.58452	0.195921	69
GO:0007126	4	meiosis	120	74.498	0.022	0.164594	7869	1.57714	0.201045	69
GO:0055085	4	transmembrane transport	1024	635.717	0.028	0.056119	5426	1.57689	0.201123	593
GO:0048232	5	male gamete generation	468	290.542	0.024	0.0855136	10485	1.5758	0.201828	246
GO:0008286	8	insulin receptor signaling pathway	169	104.918	0.016	0.123069	6311	1.57573	0.201803	121
GO:1901607	6	alpha-amino acid biosynthetic process	84	52.1486	0.025	0.16543	2462	1.57541	0.201928	63
GO:1901566	5	organonitrogen compound biosynthetic process	612	379.94	0.027	0.0660311	4570	1.57498	0.202168	433
GO:0034762	5	regulation of transmembrane transport	280	173.829	0.024	0.116264	6410	1.57305	0.20364	136
GO:0009749	8	response to glucose stimulus	169	104.918	0.022	0.127214	4749	1.57267	0.20383	112
GO:0034329	5	cell junction assembly	152	94.3642	0.029	0.139429	8404	1.57203	0.20418	95
GO:0010506	7	regulation of autophagy	71	44.078	0.025	0.175124	5954	1.56839	0.207273	58
GO:0070507	6	regulation of microtubule cytoskeleton organization	110	68.2899	0.024	0.156447	2905	1.5681	0.207366	75
GO:0046488	7	phosphatidylinositol metabolic process	156	96.8475	0.027	0.120953	4013	1.56368	0.210455	126
GO:0044767	3	single-organism developmental process	3364	2088.43	0.027	0.0332134	2905	1.56319	0.210561	2000
GO:0007283	6	spermatogenesis	467	289.922	0.028	0.0849662	10485	1.55477	0.21676	245
GO:0006874	9	cellular calcium ion homeostasis	310	192.453	0.032	0.10298	6243	1.55476	0.21666	165
GO:0018108	8	peptidyl-tyrosine phosphorylation	79	49.0445	0.023	0.171586	4621	1.55227	0.218457	58
GO:0090276	6	regulation of peptide hormone secretion	210	130.372	0.036	0.120502	4047	1.54838	0.221209	123
GO:0002768	6	immune response-regulating cell surface receptor signaling pathway	293	181.899	0.025	0.0860141	4893	1.54733	0.222048	246
GO:0072657	5	protein localization to membrane	84	52.1486	0.032	0.178704	5065	1.54493	0.223408	52
GO:0009314	4	response to radiation	448	278.126	0.028	0.0788578	5307	1.54479	0.223459	299
GO:0051188	5	cofactor biosynthetic process	140	86.9144	0.026	0.123432	6007	1.54312	0.22481	117
GO:0007169	7	transmembrane receptor protein tyrosine kinase signaling pathway	589	365.661	0.03	0.0634069	10059	1.53523	0.230829	428
GO:0090317	7	negative regulation of intracellular protein transport	77	47.8029	0.029	0.162659	4828	1.53449	0.231324	63
GO:0007276	4	gamete generation	518	321.583	0.033	0.0811453	10485	1.53149	0.233481	275
GO:0007009	5	plasma membrane organization	78	48.4237	0.032	0.18067	4923	1.53068	0.233608	51
GO:0048609	3	multicellular organismal reproductive process	697	432.71	0.038	0.0652304	10446	1.52867	0.235011	397
GO:1901568	4	fatty acid derivative metabolic process	94	58.3568	0.037	0.163152	4812	1.52828	0.235006	65
GO:0008283	3	cell proliferation	711	441.401	0.029	0.0610817	3140	1.52762	0.235351	486
GO:0050679	7	positive regulation of epithelial cell proliferation	144	89.3977	0.032	0.160785	3359	1.52628	0.236308	68
GO:0032502	2	developmental process	4904	3044.49	0.037	0.0278314	2941	1.52626	0.236219	2919
GO:0051056	6	regulation of small GTPase mediated signal transduction	312	193.695	0.029	0.0868279	5304	1.52616	0.236104	234
GO:0009887	4	organ morphogenesis	581	360.695	0.029	0.0731539	3140	1.52246	0.238859	326
GO:0006766	5	vitamin metabolic process	109	67.6691	0.036	0.145966	3366	1.52082	0.239739	78
GO:0015698	6	inorganic anion transport	121	75.1189	0.031	0.179827	9904	1.51968	0.240384	51
GO:0055072	8	iron ion homeostasis	103	63.9442	0.028	0.154527	6144	1.51808	0.241523	70
GO:0016197	4	endosomal transport	167	103.676	0.033	0.108464	10350	1.51407	0.244638	137
GO:0042221	3	response to chemical stimulus	3664	2274.67	0.031	0.029694	2881	1.51031	0.247882	2401
GO:0061448	5	connective tissue development	147	91.2601	0.034	0.143109	4371	1.50348	0.252785	83
GO:0016310	6	phosphorylation	945	586.672	0.045	0.0499341	5961	1.50131	0.254176	690
GO:0000077	6	DNA damage checkpoint	90	55.8735	0.037	0.145642	6669	1.49998	0.255352	76
GO:0006805	4	xenobiotic metabolic process	165	102.435	0.026	0.142911	5442	1.49987	0.255254	80
GO:0007229	6	integrin-mediated signaling pathway	103	63.9442	0.038	0.157791	3767	1.49399	0.259858	66
GO:0034765	6	regulation of ion transmembrane transport	271	168.241	0.023	0.109616	4662	1.49206	0.261416	131
GO:0022898	5	regulation of transmembrane transporter activity	107	66.4274	0.033	0.164433	6265	1.49133	0.26199	60
GO:0045580	7	regulation of T cell differentiation	122	75.7397	0.032	0.139678	1007	1.49058	0.262334	84
GO:0007264	6	small GTPase mediated signal transduction	472	293.026	0.032	0.0673805	5136	1.48869	0.263086	364
GO:0007409	7	axonogenesis	171	106.16	0.038	0.137005	8341	1.48669	0.264278	88
GO:0048015	7	phosphatidylinositol-mediated signaling	151	93.7434	0.038	0.121601	4862	1.482	0.26817	101
GO:0071822	5	protein complex subunit organization	1166	723.873	0.03	0.0445237	11090	1.47396	0.275816	889
GO:0006944	5	cellular membrane fusion	85	52.7695	0.041	0.15642	9671	1.47337	0.276438	67
GO:0006006	8	glucose metabolic process	188	116.714	0.048	0.110637	4962	1.4718	0.277621	135
GO:0046889	7	positive regulation of lipid biosynthetic process	69	42.8364	0.036	0.177261	1913	1.47143	0.277974	50
GO:0043393	5	regulation of protein binding	112	69.5315	0.036	0.136741	3342	1.47077	0.278329	88
GO:0008652	5	cellular amino acid biosynthetic process	132	81.9479	0.045	0.122307	2566	1.46959	0.27917	102
GO:0048705	5	skeletal system morphogenesis	123	76.3605	0.042	0.163972	5098	1.46926	0.279251	55
GO:0000082	7	G1/S transition of mitotic cell cycle	177	109.885	0.041	0.100563	9078	1.46813	0.279885	159
GO:0043255	6	regulation of carbohydrate biosynthetic process	81	50.2862	0.041	0.165771	4589	1.46774	0.280162	55
GO:0044106	5	cellular amine metabolic process	145	90.0185	0.037	0.132876	7899	1.46733	0.280568	87
GO:0006302	7	double-strand break repair	110	68.2899	0.038	0.133605	6816	1.46379	0.283123	87
GO:0008203	7	cholesterol metabolic process	116	72.0148	0.043	0.141384	2961	1.4632	0.283518	80
GO:1901617	5	organic hydroxy compound biosynthetic process	159	98.7099	0.038	0.118919	4913	1.46206	0.284153	109
GO:0048589	3	developmental growth	211	130.992	0.047	0.113961	4711	1.4569	0.288456	118
GO:0051656	3	establishment of organelle localization	144	89.3977	0.047	0.125106	5147	1.45585	0.289193	100
GO:0032409	4	regulation of transporter activity	120	74.498	0.046	0.150845	6574	1.45499	0.289695	70
GO:0032940	4	secretion by cell	454	281.851	0.039	0.0746548	5102	1.45022	0.293331	292
GO:0032868	6	response to insulin stimulus	310	192.453	0.039	0.0850358	6118	1.44912	0.293825	225
GO:0030817	9	regulation of cAMP biosynthetic process	129	80.0854	0.044	0.155134	9774	1.44902	0.293853	62
GO:0048610	3	cellular process involved in reproduction	609	378.078	0.049	0.0623168	9207	1.44791	0.294456	401
GO:0032869	7	cellular response to insulin stimulus	243	150.859	0.046	0.0939575	7129	1.44775	0.294403	177
GO:0051260	8	protein homooligomerization	258	160.171	0.038	0.0910431	8341	1.445	0.296466	179
GO:0001952	7	regulation of cell-matrix adhesion	71	44.078	0.05	0.172261	4381	1.4447	0.296636	52
GO:0010038	5	response to metal ion	356	221.011	0.038	0.0803001	6144	1.44014	0.300293	241
GO:0046883	5	regulation of hormone secretion	252	156.446	0.04	0.103623	4269	1.43424	0.305047	142
GO:0006732	5	coenzyme metabolic process	236	146.513	0.045	0.0884468	2688	1.43215	0.306618	194
GO:0051262	8	protein tetramerization	107	66.4274	0.046	0.134695	7697	1.43207	0.306611	83
GO:0016043	3	cellular component organization	4205	2610.54	0.044	0.025337	1215	1.43192	0.306673	2989
GO:0018212	8	peptidyl-tyrosine modification	81	50.2862	0.05	0.154292	4621	1.42964	0.30847	60
GO:0071417	5	cellular response to organic nitrogen	499	309.788	0.036	0.0694611	5038	1.42801	0.309425	303
GO:0019725	4	cellular homeostasis	811	503.483	0.05	0.0580092	6243	1.42348	0.313549	481
GO:0030168	5	platelet activation	222	137.821	0.048	0.0970158	2450	1.42239	0.314385	161
GO:0001501	5	skeletal system development	202	125.405	0.043	0.12583	2538	1.41534	0.321098	92
GO:0006637	5	acyl-CoA metabolic process	78	48.4237	0.045	0.152187	8307	1.40952	0.32581	62
GO:0001503	4	ossification	140	86.9144	0.05	0.134851	2480	1.40034	0.333969	75
GO:0007051	5	spindle organization	88	54.6319	0.046	0.13539	2189	1.40023	0.333896	77
GO:0045619	6	regulation of lymphocyte differentiation	152	94.3642	0.044	0.119911	744	1.39239	0.340483	103
